# Supplementary material for: Highly selective synthesis and near-infrared photothermal conversion of metalla-Borromean ring and [2]catenane assemblies
Source: Chem Sci. 2022 Apr 5;13(18):5130–40. doi: 10.1039/d2sc00437b (PMC9093202; doi:10.1039/d2sc00437b)
Supplement: SC-013-D2SC00437B-s002 [file SC-013-D2SC00437B-s002.cif]

# Electronic Supplementary Material (ESI) for Chemical Science.
# This journal is © The Royal Society of Chemistry 2022

####################################################################### 
# 
# This file contains crystal structure data downloaded from the 
# Cambridge Structural Database (CSD) hosted by the Cambridge 
# Crystallographic Data Centre (CCDC).
# 
# Full information about CCDC data access policies and citation 
# guidelines are available at http://www.ccdc.cam.ac.uk/access/V1 
# 
# Audit and citation data items may have been added by the CCDC. 
# Please retain this information to preserve the provenance of 
# this file and to allow appropriate attribution of the data. 
# 
#######################################################################

data_p21c
_database_code_depnum_ccdc_archive 'CCDC 2132803'
loop_
_audit_author_name
_audit_author_address
'li long dang'
;luoyang normal university
China
;
_audit_update_record             
;
2022-01-06 deposited with the CCDC.	2022-04-05 downloaded from the CCDC.
;
_audit_creation_date             2021-09-19
_audit_creation_method           
;
Olex2 1.5
(compiled 2021.08.20 svn.r13c46975 for OlexSys, GUI svn.r6396)
;
_shelx_SHELXL_version_number     2018/3
_chemical_name_common            ?
_chemical_name_systematic        ?
_chemical_formula_moiety         'C116 H116 N12 Rh4, 2(C F3 O3 S), 5[CF3SO3]'
_chemical_formula_sum            'C123 H116 F21 N12 O21 Rh4 S7'
_chemical_formula_weight         3133.33
_chemical_melting_point          ?
loop_
_atom_type_symbol
_atom_type_description
_atom_type_scat_dispersion_real
_atom_type_scat_dispersion_imag
_atom_type_scat_source
C C 0.0181 0.0091 'International Tables Vol C Tables 4.2.6.8 and 6.1.1.4'
F F 0.0727 0.0534 'International Tables Vol C Tables 4.2.6.8 and 6.1.1.4'
H H 0.0000 0.0000 'International Tables Vol C Tables 4.2.6.8 and 6.1.1.4'
N N 0.0311 0.0180 'International Tables Vol C Tables 4.2.6.8 and 6.1.1.4'
O O 0.0492 0.0322 'International Tables Vol C Tables 4.2.6.8 and 6.1.1.4'
Rh Rh 0.0927 3.6045 'International Tables Vol C Tables 4.2.6.8 and 6.1.1.4'
S S 0.3331 0.5567 'International Tables Vol C Tables 4.2.6.8 and 6.1.1.4'

_shelx_space_group_comment       
;
The symmetry employed for this shelxl refinement is uniquely defined
by the following loop, which should always be used as a source of
symmetry information in preference to the above space-group names.
They are only intended as comments.
;
_space_group_crystal_system      monoclinic
_space_group_IT_number           14
_space_group_name_H-M_alt        'P 1 21/c 1'
_space_group_name_Hall           '-P 2ybc'
loop_
_space_group_symop_operation_xyz
'x, y, z'
'-x, y+1/2, -z+1/2'
'-x, -y, -z'
'x, -y-1/2, z-1/2'

_cell_length_a                   24.6083(8)
_cell_length_b                   12.7106(5)
_cell_length_c                   23.5913(8)
_cell_angle_alpha                90
_cell_angle_beta                 114.206(4)
_cell_angle_gamma                90
_cell_volume                     6730.2(5)
_cell_formula_units_Z            2
_cell_measurement_reflns_used    8333
_cell_measurement_temperature    249.99(10)
_cell_measurement_theta_max      72.8690
_cell_measurement_theta_min      3.9260
_shelx_estimated_absorpt_T_max   0.570
_shelx_estimated_absorpt_T_min   0.499
_exptl_absorpt_coefficient_mu    5.766
_exptl_absorpt_correction_T_max  1.00000
_exptl_absorpt_correction_T_min  0.46257
_exptl_absorpt_correction_type   multi-scan
_exptl_absorpt_process_details   
;
CrysAlisPro 1.171.38.43f (Rigaku Oxford Diffraction, 2015)
Empirical absorption correction using spherical harmonics,
 implemented in SCALE3 ABSPACK scaling algorithm.
;
_exptl_absorpt_special_details   ?
_exptl_crystal_colour            yellow
_exptl_crystal_colour_primary    yellow
_exptl_crystal_density_diffrn    1.546
_exptl_crystal_density_meas      ?
_exptl_crystal_density_method    ?
_exptl_crystal_description       block
_exptl_crystal_F_000             3174
_exptl_crystal_size_max          0.14
_exptl_crystal_size_mid          0.13
_exptl_crystal_size_min          0.11
_exptl_transmission_factor_max   ?
_exptl_transmission_factor_min   ?
_diffrn_reflns_av_R_equivalents  0.0698
_diffrn_reflns_av_unetI/netI     0.0861
_diffrn_reflns_Laue_measured_fraction_full 0.999
_diffrn_reflns_Laue_measured_fraction_max 0.968
_diffrn_reflns_limit_h_max       30
_diffrn_reflns_limit_h_min       -28
_diffrn_reflns_limit_k_max       15
_diffrn_reflns_limit_k_min       -15
_diffrn_reflns_limit_l_max       20
_diffrn_reflns_limit_l_min       -29
_diffrn_reflns_number            28919
_diffrn_reflns_point_group_measured_fraction_full 0.999
_diffrn_reflns_point_group_measured_fraction_max 0.968
_diffrn_reflns_theta_full        67.679
_diffrn_reflns_theta_max         74.311
_diffrn_reflns_theta_min         3.758
_diffrn_ambient_environment      N~2~
_diffrn_ambient_temperature      249.99(10)
_diffrn_detector                 'CCD plate'
_diffrn_detector_area_resol_mean 5.2684
_diffrn_detector_type            AtlasS2
_diffrn_measured_fraction_theta_full 0.999
_diffrn_measured_fraction_theta_max 0.968
_diffrn_measurement_details      
;
List of Runs (angles in degrees, time in seconds):

  # Type    Start    End  Width  t~exp~   \w     \q     \k     \f   Frames
#--------------------------------------------------------------------------
  1  \w    -67.00  12.00   1.00    2.26    --  -40.73  57.00-120.00   79
  2  \w      1.00  49.00   1.00    2.26    --   40.73 -99.00 -60.00   48
  3  \w     35.00 133.00   1.00    4.00    --  107.58 -45.00 -90.00   98
  4  \w     95.00 172.00   1.00    4.00    --  107.58  30.00   0.00   77
  5  \w    103.00 176.00   1.00    4.00    --  107.58 125.00-120.00   73
  6  \w     98.00 178.00   1.00    4.00    --  107.58 125.00 -60.00   80
  7  \w    142.00 177.00   1.00    4.00    --  107.58 125.00 120.00   35
  8  \w     51.00 138.00   1.00    4.00    --  107.58 -77.00-180.00   87
  9  \w     49.00  99.00   1.00    4.00    --  107.58-125.00  90.00   50
 10  \w   -117.00  -8.00   1.00    2.26    --  -40.73 -77.00  90.00  109
;
_diffrn_measurement_device       'four-circle diffractometer'
_diffrn_measurement_device_type  'SuperNova, Dual, Cu at zero, AtlasS2'
_diffrn_measurement_method       '\w scans'
_diffrn_orient_matrix_type       
'CrysAlisPro convention (1999,Acta A55,543-557)'
_diffrn_orient_matrix_UB_11      -0.0604883000
_diffrn_orient_matrix_UB_12      0.0495507000
_diffrn_orient_matrix_UB_13      -0.0415947000
_diffrn_orient_matrix_UB_21      -0.0323969000
_diffrn_orient_matrix_UB_22      -0.0969712000
_diffrn_orient_matrix_UB_23      0.0103592000
_diffrn_orient_matrix_UB_31      -0.0026876000
_diffrn_orient_matrix_UB_32      0.0531967000
_diffrn_orient_matrix_UB_33      0.0574039000
_diffrn_radiation_monochromator  mirror
_diffrn_radiation_probe          x-ray
_diffrn_radiation_type           'Cu K\a'
_diffrn_radiation_wavelength     1.54178
_diffrn_source                   'micro-focus sealed X-ray tube'
_diffrn_source_type              'SuperNova (Cu) X-ray Source'
_diffrn_standards_number         0
_reflns_Friedel_coverage         0.000
_reflns_Friedel_fraction_full    .
_reflns_Friedel_fraction_max     .
_reflns_number_gt                9136
_reflns_number_total             13295
_reflns_special_details          
;
 Reflections were merged by SHELXL according to the crystal
 class for the calculation of statistics and refinement.
 
 Structure factors included contributions from the .fab file.
 
 _reflns_Friedel_fraction is defined as the number of unique
 Friedel pairs measured divided by the number that would be
 possible theoretically, ignoring centric projections and
 systematic absences.
;
_reflns_threshold_expression     'I > 2\s(I)'
_computing_cell_refinement       'CrysAlisPro 1.171.38.43f (Rigaku OD, 2015)'
_computing_data_collection       'CrysAlisPro 1.171.38.43f (Rigaku OD, 2015)'
_computing_data_reduction        'CrysAlisPro 1.171.38.43f (Rigaku OD, 2015)'
_computing_molecular_graphics    'Olex2 1.5 (Dolomanov et al., 2009)'
_computing_publication_material  'Olex2 1.5 (Dolomanov et al., 2009)'
_computing_structure_refinement  'XL  (Sheldrick, 2008)'
_computing_structure_solution    'SHELXT 2018/2 (Sheldrick, 2018)'
_refine_diff_density_max         1.394
_refine_diff_density_min         -1.159
_refine_diff_density_rms         0.109
_refine_ls_extinction_coef       .
_refine_ls_extinction_method     none
_refine_ls_goodness_of_fit_ref   1.025
_refine_ls_hydrogen_treatment    constr
_refine_ls_matrix_type           full
_refine_ls_number_parameters     681
_refine_ls_number_reflns         13295
_refine_ls_number_restraints     1143
_refine_ls_R_factor_all          0.0945
_refine_ls_R_factor_gt           0.0737
_refine_ls_restrained_S_all      1.014
_refine_ls_shift/su_max          0.001
_refine_ls_shift/su_mean         0.000
_refine_ls_structure_factor_coef Fsqd
_refine_ls_weighting_details     
'w=1/[\s^2^(Fo^2^)+(0.1217P)^2^] where P=(Fo^2^+2Fc^2^)/3'
_refine_ls_weighting_scheme      calc
_refine_ls_wR_factor_gt          0.2033
_refine_ls_wR_factor_ref         0.2326
_refine_special_details          ?
_olex2_refinement_description    
;
1. Fixed Uiso
 At 1.2 times of:
  All C(H) groups
 At 1.5 times of:
  All C(H,H,H) groups
2. Uiso/Uaniso restraints and constraints
All non-hydrogen atoms have similar U: within 2A with sigma of 0.01 and sigma
for terminal atoms of 0.02 within 2A
3. Rigid body (RIGU) restrains
 All non-hydrogen atoms
 with sigma for 1-2 distances of 0.01 and sigma for 1-3 distances of 0.01
4.a Aromatic/amide H refined with riding coordinates:
 C9(H9), C11(H11), C13(H13), C16(H16), C26(H26), C28(H28), C31(H31), C32(H32),
 C35(H35), C37(H37), C40(H40), C41(H41), C45(H45), C48(H48), C51(H51), C52(H52)
4.b Idealised Me refined as rotating group:
 C3(H3A,H3B,H3C), C5(H5A,H5B,H5C), C7(H7A,H7B,H7C), C21(H21A,H21B,H21C),
 C23(H23A,H23B,H23C), C25(H25A,H25B,H25C), C27(H27A,H27B,H27C), C43(H43A,H43B,
 H43C), C47(H47A,H47B,H47C), C49(H49A,H49B,H49C), C53(H53A,H53B,H53C), C55(H55A,
 H55B,H55C), C57(H57A,H57B,H57C), C59(H59A,H59B,H59C)
;
_atom_sites_solution_hydrogens   geom
_atom_sites_solution_primary     dual
_atom_sites_solution_secondary   ?
loop_
_atom_site_label
_atom_site_type_symbol
_atom_site_fract_x
_atom_site_fract_y
_atom_site_fract_z
_atom_site_U_iso_or_equiv
_atom_site_adp_type
_atom_site_occupancy
_atom_site_site_symmetry_order
_atom_site_calc_flag
_atom_site_refinement_flags_posn
_atom_site_refinement_flags_adp
_atom_site_refinement_flags_occupancy
_atom_site_disorder_assembly
_atom_site_disorder_group
Rh1 Rh 0.08181(2) 0.91360(4) 0.42183(2) 0.04744(15) Uani 1 1 d . . . . .
Rh2 Rh 0.75116(2) 0.07668(4) 0.33225(2) 0.05007(16) Uani 1 1 d . . . . .
N1 N 0.8557(2) -0.0214(4) 0.5141(2) 0.0481(10) Uani 1 1 d . U . . .
N2 N 0.8302(2) 0.1605(4) 0.38930(19) 0.0495(10) Uani 1 1 d . U . . .
N3 N 0.7827(2) -0.0216(4) 0.4152(2) 0.0503(11) Uani 1 1 d . U . . .
N4 N 0.7064(2) 0.1644(4) 0.3771(2) 0.0526(11) Uani 1 1 d . U . . .
N5 N 0.9029(2) 0.1631(5) 0.4881(2) 0.0544(12) Uani 1 1 d . U . . .
N6 N 0.15956(19) 0.8301(4) 0.4303(2) 0.0490(10) Uani 1 1 d . U . . .
C1 C 0.8326(2) 0.0196(5) 0.4573(2) 0.0484(12) Uani 1 1 d . U . . .
C2 C 0.0360(3) 0.8785(6) 0.3236(3) 0.0645(16) Uani 1 1 d . U . . .
C3 C 0.4324(4) 0.2733(7) 0.3987(4) 0.091(3) Uani 1 1 d . U . . .
H3A H 0.402514 0.257576 0.358049 0.136 Uiso 1 1 calc R U . . .
H3B H 0.421981 0.240680 0.429541 0.136 Uiso 1 1 calc R U . . .
H3C H 0.470231 0.246919 0.402247 0.136 Uiso 1 1 calc R U . . .
C4 C 0.8563(2) 0.1120(5) 0.4451(2) 0.0455(11) Uani 1 1 d . U . . .
C5 C -0.0228(4) 0.7339(8) 0.3539(3) 0.085(2) Uani 1 1 d . U . . .
H5A H 0.005047 0.683147 0.351459 0.127 Uiso 1 1 calc R U . . .
H5B H -0.059871 0.727447 0.318086 0.127 Uiso 1 1 calc R U . . .
H5C H -0.029286 0.721526 0.390824 0.127 Uiso 1 1 calc R U . . .
C6 C 0.0020(3) 0.8438(6) 0.3562(3) 0.0606(15) Uani 1 1 d . U . . .
C7 C 0.6778(6) -0.1362(10) 0.2688(5) 0.131(4) Uani 1 1 d . U . . .
H7A H 0.707341 -0.176953 0.301003 0.197 Uiso 1 1 calc R U . . .
H7B H 0.664296 -0.174293 0.230280 0.197 Uiso 1 1 calc R U . . .
H7C H 0.644790 -0.122923 0.279430 0.197 Uiso 1 1 calc R U . . .
C8 C 0.9093(3) 0.2514(6) 0.4590(3) 0.0561(13) Uani 1 1 d . U . . .
C9 C 0.9493(4) 0.3338(7) 0.4776(3) 0.0785(19) Uani 1 1 d . U . . .
H9 H 0.978521 0.336483 0.518066 0.094 Uiso 1 1 calc R U . . .
C10 C 0.8632(3) 0.2495(6) 0.3968(3) 0.0539(12) Uani 1 1 d . U . . .
C11 C 0.7218(4) -0.2468(7) 0.4722(4) 0.084(2) Uani 1 1 d . U . . .
H11 H 0.690859 -0.295387 0.460826 0.101 Uiso 1 1 calc R U . . .
C12 C 0.3886(3) 0.4465(6) 0.4117(3) 0.0562(13) Uani 1 1 d . U . . .
C13 C 0.9458(5) 0.4098(8) 0.4370(4) 0.096(2) Uani 1 1 d . U . . .
H13 H 0.973908 0.463533 0.449040 0.116 Uiso 1 1 calc R U . . .
C14 C 0.4923(3) 0.5565(6) 0.4222(3) 0.0594(14) Uani 1 1 d . U . . .
C15 C 0.0452(3) 0.9893(6) 0.3327(3) 0.0635(16) Uani 1 1 d . U . . .
C16 C 0.7065(3) 0.2679(6) 0.3756(3) 0.0628(15) Uani 1 1 d . U . . .
H16 H 0.735040 0.301323 0.365553 0.075 Uiso 1 1 calc R U . . .
C17 C 0.0127(3) 1.0219(6) 0.3686(3) 0.0674(17) Uani 1 1 d . U . . .
C18 C 0.8154(3) -0.1044(5) 0.5086(3) 0.0537(13) Uani 1 1 d . U . . .
C19 C 0.6722(4) 0.0641(9) 0.2482(3) 0.086(2) Uani 1 1 d . U . . .
C20 C 0.4881(3) 0.4461(6) 0.4152(3) 0.0621(15) Uani 1 1 d . U . . .
C21 C 0.3334(3) 0.3933(7) 0.4059(4) 0.075(2) Uani 1 1 d . U . . .
H21A H 0.324684 0.411285 0.440812 0.113 Uiso 1 1 calc R U . . .
H21B H 0.338468 0.318543 0.404911 0.113 Uiso 1 1 calc R U . . .
H21C H 0.301145 0.415436 0.368221 0.113 Uiso 1 1 calc R U . . .
C22 C 0.3460(3) 0.6110(6) 0.4256(3) 0.0583(14) Uani 1 1 d . U . . .
C23 C 0.0074(4) 1.1353(7) 0.3859(4) 0.094(3) Uani 1 1 d . U . . .
H23A H -0.020540 1.139501 0.404648 0.141 Uiso 1 1 calc R U . . .
H23B H -0.006127 1.178223 0.349229 0.141 Uiso 1 1 calc R U . . .
H23C H 0.045668 1.159807 0.414845 0.141 Uiso 1 1 calc R U . . .
C24 C 0.3945(3) 0.5573(5) 0.4205(3) 0.0533(13) Uani 1 1 d . U . . .
C25 C 0.0734(4) 1.0572(8) 0.3006(4) 0.092(3) Uani 1 1 d . U . . .
H25A H 0.080327 1.126119 0.318818 0.139 Uiso 1 1 calc R U . . .
H25B H 0.047334 1.062405 0.257251 0.139 Uiso 1 1 calc R U . . .
H25C H 0.110578 1.026723 0.304933 0.139 Uiso 1 1 calc R U . . .
C26 C 0.1622(3) 0.7256(5) 0.4376(3) 0.0538(13) Uani 1 1 d . U . . .
H26 H 0.130853 0.691124 0.442110 0.065 Uiso 1 1 calc R U . . .
C27 C -0.0493(3) 0.9329(9) 0.4202(4) 0.092(3) Uani 1 1 d . U . . .
H27A H -0.054664 0.861618 0.430382 0.139 Uiso 1 1 calc R U . . .
H27B H -0.087385 0.963868 0.396097 0.139 Uiso 1 1 calc R U . . .
H27C H -0.029489 0.972466 0.457741 0.139 Uiso 1 1 calc R U . . .
C28 C 0.2532(3) 0.8248(6) 0.4232(3) 0.0627(15) Uani 1 1 d . U . . .
H28 H 0.283846 0.861495 0.418697 0.075 Uiso 1 1 calc R U . . .
C30 C 0.7699(3) -0.1037(6) 0.4468(3) 0.0564(13) Uani 1 1 d . U . . .
C31 C 0.6678(3) 0.1170(7) 0.3959(3) 0.0679(16) Uani 1 1 d . U . . .
H31 H 0.669564 0.044284 0.400833 0.082 Uiso 1 1 calc R U . . .
C32 C 0.6661(3) 0.3302(7) 0.3883(3) 0.0734(18) Uani 1 1 d . U . . .
H32 H 0.667920 0.403242 0.387043 0.088 Uiso 1 1 calc R U . . .
C33 C 0.7040(4) -0.0360(8) 0.2620(3) 0.085(2) Uani 1 1 d . U . . .
C34 C 0.4363(3) 0.3903(6) 0.4083(3) 0.0621(15) Uani 1 1 d . U . . .
C35 C 0.7229(3) -0.1745(7) 0.4298(3) 0.0737(18) Uani 1 1 d . U . . .
H35 H 0.692481 -0.172785 0.390019 0.088 Uiso 1 1 calc R U . . .
C36 C 0.5777(3) 0.3399(7) 0.4104(3) 0.0733(18) Uani 1 1 d . U . . .
C37 C 0.8137(3) -0.1786(6) 0.5518(3) 0.0709(17) Uani 1 1 d . U . . .
H37 H 0.843260 -0.180060 0.592080 0.085 Uiso 1 1 calc R U . . .
C38 C 0.7613(4) -0.0180(7) 0.2616(3) 0.0721(17) Uani 1 1 d . U . . .
C39 C 0.7096(4) 0.1399(7) 0.2393(3) 0.0749(18) Uani 1 1 d . U . . .
C40 C 0.2043(3) 0.8782(6) 0.4228(3) 0.0626(15) Uani 1 1 d . U . . .
H40 H 0.202490 0.950748 0.417025 0.075 Uiso 1 1 calc R U . . .
C41 C 0.6254(3) 0.1729(7) 0.4082(3) 0.0734(17) Uani 1 1 d . U . . .
H41 H 0.598532 0.137906 0.420019 0.088 Uiso 1 1 calc R U . . .
C42 C 0.7640(3) 0.0838(7) 0.2470(3) 0.0666(16) Uani 1 1 d . U . . .
C43 C 0.4488(3) 0.7271(6) 0.4356(3) 0.0702(18) Uani 1 1 d . U . . .
H43A H 0.485824 0.744577 0.469456 0.105 Uiso 1 1 calc R U . . .
H43B H 0.416284 0.750712 0.444975 0.105 Uiso 1 1 calc R U . . .
H43C H 0.446672 0.760986 0.398396 0.105 Uiso 1 1 calc R U . . .
C44 C 0.6236(3) 0.2813(7) 0.4028(3) 0.0667(16) Uani 1 1 d . U . . .
C45 C 0.7675(4) -0.2486(7) 0.5335(4) 0.0802(19) Uani 1 1 d . U . . .
H45 H 0.765991 -0.298494 0.561650 0.096 Uiso 1 1 calc R U . . .
C46 C 0.2567(3) 0.7181(5) 0.4303(3) 0.0563(13) Uani 1 1 d . U . . .
C47 C 0.0600(4) 0.8102(7) 0.2877(3) 0.081(2) Uani 1 1 d . U . . .
H47A H 0.100380 0.829921 0.296891 0.122 Uiso 1 1 calc R U . . .
H47B H 0.036143 0.818692 0.244036 0.122 Uiso 1 1 calc R U . . .
H47C H 0.058831 0.737990 0.299119 0.122 Uiso 1 1 calc R U . . .
C48 C 0.8594(4) 0.3311(6) 0.3561(3) 0.0717(17) Uani 1 1 d . U . . .
H48 H 0.829726 0.332042 0.315953 0.086 Uiso 1 1 calc R U . . .
C49 C 0.6091(4) 0.0814(11) 0.2407(4) 0.127(4) Uani 1 1 d . U . . .
H49A H 0.598725 0.028993 0.263804 0.191 Uiso 1 1 calc R U . . .
H49B H 0.582675 0.076292 0.197499 0.191 Uiso 1 1 calc R U . . .
H49C H 0.605675 0.150044 0.255895 0.191 Uiso 1 1 calc R U . . .
C50 C -0.0130(3) 0.9338(7) 0.3841(3) 0.0694(17) Uani 1 1 d . U . . .
C51 C 0.9009(4) 0.4102(8) 0.3771(4) 0.092(2) Uani 1 1 d . U . . .
H51 H 0.898994 0.465497 0.350554 0.110 Uiso 1 1 calc R U . . .
C52 C 0.2097(3) 0.6671(5) 0.4385(3) 0.0577(14) Uani 1 1 d . U . . .
H52 H 0.210742 0.594722 0.444416 0.069 Uiso 1 1 calc R U . . .
C53 C 0.8079(5) -0.0993(8) 0.2708(4) 0.111(4) Uani 1 1 d . U . . .
H53A H 0.843757 -0.065582 0.273238 0.167 Uiso 1 1 calc R U . . .
H53B H 0.794118 -0.147347 0.236365 0.167 Uiso 1 1 calc R U . . .
H53C H 0.815932 -0.137064 0.308579 0.167 Uiso 1 1 calc R U . . .
C54 C 0.3061(3) 0.6600(6) 0.4292(3) 0.0627(15) Uani 1 1 d . U . . .
C55 C 0.8161(4) 0.1336(9) 0.2387(4) 0.091(3) Uani 1 1 d . U . . .
H55A H 0.810398 0.208372 0.234240 0.136 Uiso 1 1 calc R U . . .
H55B H 0.818800 0.105391 0.202149 0.136 Uiso 1 1 calc R U . . .
H55C H 0.852280 0.118677 0.274347 0.136 Uiso 1 1 calc R U . . .
C56 C 0.4449(3) 0.6118(6) 0.4264(3) 0.0551(13) Uani 1 1 d . U . . .
C57 C 0.6937(5) 0.2488(9) 0.2209(4) 0.113(4) Uani 1 1 d . U . . .
H57A H 0.676596 0.279738 0.246945 0.170 Uiso 1 1 calc R U . . .
H57B H 0.665277 0.251192 0.178361 0.170 Uiso 1 1 calc R U . . .
H57C H 0.728751 0.287354 0.225242 0.170 Uiso 1 1 calc R U . . .
C58 C 0.5370(3) 0.3884(7) 0.4130(3) 0.0741(18) Uani 1 1 d . U . . .
C59 C 0.5480(3) 0.6126(8) 0.4275(4) 0.083(2) Uani 1 1 d . U . . .
H59A H 0.578964 0.562133 0.433978 0.125 Uiso 1 1 calc R U . . .
H59B H 0.560391 0.660483 0.462030 0.125 Uiso 1 1 calc R U . . .
H59C H 0.540120 0.651135 0.389968 0.125 Uiso 1 1 calc R U . . .
S1 S 0.89764(11) 0.5665(2) 0.66914(10) 0.0931(7) Uani 1 1 d . U . . .
F1 F 0.9883(5) 0.5741(10) 0.6505(6) 0.227(5) Uani 1 1 d . U . . .
F2 F 0.9195(5) 0.4775(8) 0.5910(5) 0.204(4) Uani 1 1 d . U . . .
F3 F 0.9149(5) 0.6415(9) 0.5763(5) 0.196(4) Uani 1 1 d . U . . .
O1 O 0.8354(3) 0.5524(6) 0.6338(3) 0.0970(19) Uani 1 1 d . U . . .
O2 O 0.9102(4) 0.6737(8) 0.6934(5) 0.151(3) Uani 1 1 d . U . . .
O3 O 0.9251(3) 0.4896(8) 0.7138(4) 0.142(3) Uani 1 1 d . U . . .
C29 C 0.9265(7) 0.5662(14) 0.6238(7) 0.144(4) Uani 1 1 d . U . . .

loop_
_atom_site_aniso_label
_atom_site_aniso_U_11
_atom_site_aniso_U_22
_atom_site_aniso_U_33
_atom_site_aniso_U_23
_atom_site_aniso_U_13
_atom_site_aniso_U_12
Rh1 0.0350(2) 0.0655(3) 0.0389(2) -0.00699(17) 0.01211(16) 0.01348(18)
Rh2 0.0366(2) 0.0741(3) 0.0377(2) -0.00646(17) 0.01346(17) 0.00711(19)
N1 0.044(2) 0.053(3) 0.044(2) -0.0018(19) 0.0141(17) 0.007(2)
N2 0.040(2) 0.069(3) 0.040(2) -0.008(2) 0.0176(17) 0.006(2)
N3 0.040(2) 0.068(3) 0.043(2) 0.001(2) 0.0166(17) 0.008(2)
N4 0.037(2) 0.075(3) 0.048(2) 0.004(2) 0.0195(18) 0.010(2)
N5 0.042(2) 0.078(3) 0.044(2) -0.011(2) 0.0176(18) 0.006(2)
N6 0.033(2) 0.065(3) 0.053(2) -0.001(2) 0.0216(17) 0.007(2)
C1 0.038(2) 0.062(3) 0.046(2) -0.006(2) 0.017(2) 0.012(2)
C2 0.053(3) 0.089(4) 0.038(2) -0.010(3) 0.006(2) 0.019(3)
C3 0.082(5) 0.093(6) 0.089(5) 0.001(4) 0.027(4) 0.035(5)
C4 0.033(2) 0.063(3) 0.038(2) -0.005(2) 0.0121(18) 0.009(2)
C5 0.070(5) 0.112(6) 0.064(4) -0.016(4) 0.019(3) -0.012(5)
C6 0.038(3) 0.086(4) 0.044(2) -0.010(3) 0.003(2) 0.014(3)
C7 0.169(10) 0.139(9) 0.092(6) -0.043(6) 0.059(6) -0.084(8)
C8 0.047(3) 0.077(3) 0.049(2) -0.010(2) 0.024(2) -0.001(3)
C9 0.072(4) 0.097(5) 0.062(3) -0.009(3) 0.023(3) -0.017(4)
C10 0.049(3) 0.066(3) 0.049(2) -0.003(2) 0.023(2) 0.005(3)
C11 0.068(4) 0.082(4) 0.087(4) 0.010(4) 0.016(3) -0.018(4)
C12 0.041(3) 0.082(4) 0.048(3) 0.004(3) 0.020(2) 0.019(3)
C13 0.096(5) 0.106(5) 0.076(4) 0.000(4) 0.024(4) -0.031(4)
C14 0.041(3) 0.092(4) 0.046(3) 0.005(3) 0.020(2) 0.018(3)
C15 0.058(3) 0.081(4) 0.037(2) 0.005(3) 0.006(2) 0.011(3)
C16 0.043(3) 0.076(4) 0.074(3) 0.001(3) 0.029(3) 0.010(3)
C17 0.045(3) 0.082(4) 0.052(3) -0.011(3) -0.003(2) 0.024(3)
C18 0.047(3) 0.063(3) 0.049(3) 0.001(2) 0.017(2) 0.011(2)
C19 0.057(4) 0.145(6) 0.046(3) -0.016(4) 0.013(3) -0.006(4)
C20 0.047(3) 0.094(4) 0.045(2) 0.006(3) 0.018(2) 0.030(3)
C21 0.052(4) 0.093(5) 0.086(5) 0.005(4) 0.034(3) 0.002(4)
C22 0.046(3) 0.075(4) 0.057(3) 0.006(3) 0.024(2) 0.018(3)
C23 0.080(5) 0.079(5) 0.102(6) 0.000(5) 0.017(4) 0.034(5)
C24 0.044(3) 0.068(3) 0.042(2) 0.003(2) 0.012(2) 0.018(2)
C25 0.090(6) 0.117(7) 0.059(4) 0.022(4) 0.019(4) 0.008(5)
C26 0.044(3) 0.058(3) 0.062(3) -0.005(2) 0.025(2) 0.014(2)
C27 0.042(3) 0.156(8) 0.079(5) -0.027(5) 0.024(3) 0.014(4)
C28 0.053(3) 0.071(4) 0.077(3) 0.000(3) 0.039(3) 0.005(3)
C30 0.044(3) 0.066(3) 0.053(3) 0.004(2) 0.014(2) 0.010(2)
C31 0.051(3) 0.086(4) 0.074(4) 0.006(3) 0.034(3) 0.013(3)
C32 0.050(3) 0.088(4) 0.083(4) -0.006(3) 0.027(3) 0.020(3)
C33 0.083(4) 0.111(5) 0.054(3) -0.024(3) 0.020(3) -0.030(4)
C34 0.048(3) 0.081(4) 0.052(3) 0.008(3) 0.015(2) 0.028(3)
C35 0.060(3) 0.081(4) 0.068(3) 0.001(3) 0.013(3) -0.003(3)
C36 0.052(3) 0.108(5) 0.060(3) 0.002(3) 0.023(3) 0.034(3)
C37 0.060(3) 0.078(4) 0.066(3) 0.016(3) 0.017(3) 0.003(3)
C38 0.081(4) 0.088(4) 0.047(3) -0.018(3) 0.026(3) 0.000(4)
C39 0.077(4) 0.105(5) 0.033(2) -0.001(3) 0.013(2) 0.033(4)
C40 0.053(3) 0.065(4) 0.077(3) -0.005(3) 0.033(3) 0.012(3)
C41 0.056(3) 0.099(5) 0.076(4) 0.008(3) 0.038(3) 0.020(3)
C42 0.065(3) 0.096(4) 0.041(3) -0.008(3) 0.023(2) 0.009(3)
C43 0.059(4) 0.076(5) 0.071(4) -0.001(3) 0.022(3) 0.009(4)
C44 0.049(3) 0.095(4) 0.061(3) 0.002(3) 0.027(2) 0.024(3)
C45 0.070(4) 0.090(5) 0.077(4) 0.014(4) 0.027(3) 0.000(4)
C46 0.044(3) 0.068(3) 0.058(3) -0.008(2) 0.022(2) 0.015(3)
C47 0.079(5) 0.108(6) 0.055(3) -0.021(4) 0.025(3) 0.014(5)
C48 0.076(4) 0.081(4) 0.059(3) 0.008(3) 0.029(3) -0.006(3)
C49 0.057(5) 0.239(13) 0.068(5) -0.022(6) 0.007(4) 0.005(6)
C50 0.028(2) 0.104(5) 0.061(3) -0.019(3) 0.003(2) 0.022(3)
C51 0.097(5) 0.096(5) 0.076(4) 0.014(4) 0.028(4) -0.022(4)
C52 0.049(3) 0.059(3) 0.068(3) -0.004(3) 0.027(2) 0.014(3)
C53 0.133(8) 0.112(7) 0.079(5) -0.013(5) 0.034(5) 0.059(6)
C54 0.053(3) 0.075(4) 0.061(3) -0.002(3) 0.024(3) 0.021(3)
C55 0.091(5) 0.127(7) 0.072(4) -0.016(5) 0.052(4) -0.013(5)
C56 0.043(3) 0.076(4) 0.045(2) 0.008(2) 0.016(2) 0.019(3)
C57 0.138(8) 0.132(8) 0.053(4) 0.010(5) 0.022(4) 0.050(7)
C58 0.054(3) 0.111(5) 0.054(3) 0.003(3) 0.020(3) 0.033(3)
C59 0.051(4) 0.123(7) 0.079(4) 0.008(5) 0.029(3) 0.010(4)
S1 0.0806(14) 0.1059(17) 0.0747(12) 0.0161(11) 0.0135(10) -0.0213(13)
F1 0.167(8) 0.280(12) 0.217(10) -0.007(8) 0.062(8) -0.036(9)
F2 0.202(9) 0.133(7) 0.254(10) -0.071(7) 0.071(8) -0.016(7)
F3 0.234(10) 0.198(9) 0.190(8) 0.028(7) 0.120(7) 0.004(8)
O1 0.066(3) 0.116(5) 0.089(4) -0.005(3) 0.012(3) -0.018(3)
O2 0.126(6) 0.136(7) 0.180(8) -0.047(6) 0.051(6) -0.038(6)
O3 0.078(4) 0.192(8) 0.132(6) 0.067(6) 0.019(4) -0.003(5)
C29 0.125(6) 0.154(7) 0.136(6) 0.009(6) 0.036(6) -0.011(6)

_geom_special_details            
;
 All esds (except the esd in the dihedral angle between two l.s. planes)
 are estimated using the full covariance matrix.  The cell esds are taken
 into account individually in the estimation of esds in distances, angles
 and torsion angles; correlations between esds in cell parameters are only
 used when they are defined by crystal symmetry.  An approximate (isotropic)
 treatment of cell esds is used for estimating esds involving l.s. planes.
;
loop_
_geom_bond_atom_site_label_1
_geom_bond_atom_site_label_2
_geom_bond_distance
_geom_bond_site_symmetry_2
_geom_bond_publ_flag
Rh1 N1 2.150(5) 3_666 ?
Rh1 N5 2.225(5) 3_666 ?
Rh1 N6 2.124(4) . ?
Rh1 C2 2.168(5) . ?
Rh1 C6 2.132(6) . ?
Rh1 C15 2.146(6) . ?
Rh1 C17 2.148(6) . ?
Rh1 C50 2.144(6) . ?
Rh2 N2 2.141(5) . ?
Rh2 N3 2.179(5) . ?
Rh2 N4 2.127(5) . ?
Rh2 C19 2.139(7) . ?
Rh2 C33 2.138(8) . ?
Rh2 C38 2.151(6) . ?
Rh2 C39 2.159(6) . ?
Rh2 C42 2.162(6) . ?
N1 C1 1.328(7) . ?
N1 C18 1.417(8) . ?
N2 C4 1.354(7) . ?
N2 C10 1.360(8) . ?
N3 C1 1.329(7) . ?
N3 C30 1.391(8) . ?
N4 C16 1.316(9) . ?
N4 C31 1.346(8) . ?
N5 C4 1.345(7) . ?
N5 C8 1.358(9) . ?
N6 C26 1.338(8) . ?
N6 C40 1.335(8) . ?
C1 C4 1.394(9) . ?
C2 C6 1.419(10) . ?
C2 C15 1.429(11) . ?
C2 C47 1.492(9) . ?
C3 H3A 0.9600 . ?
C3 H3B 0.9600 . ?
C3 H3C 0.9600 . ?
C3 C34 1.502(12) . ?
C5 H5A 0.9600 . ?
C5 H5B 0.9600 . ?
C5 H5C 0.9600 . ?
C5 C6 1.517(12) . ?
C6 C50 1.441(9) . ?
C7 H7A 0.9600 . ?
C7 H7B 0.9600 . ?
C7 H7C 0.9600 . ?
C7 C33 1.464(14) . ?
C8 C9 1.381(10) . ?
C8 C10 1.441(8) . ?
C9 H9 0.9300 . ?
C9 C13 1.338(12) . ?
C10 C48 1.389(10) . ?
C11 H11 0.9300 . ?
C11 C35 1.366(11) . ?
C11 C45 1.423(11) . ?
C12 C21 1.471(9) . ?
C12 C24 1.423(10) . ?
C12 C34 1.405(8) . ?
C13 H13 0.9300 . ?
C13 C51 1.391(12) . ?
C14 C20 1.412(11) . ?
C14 C56 1.399(8) . ?
C14 C59 1.505(10) . ?
C15 C17 1.443(10) . ?
C15 C25 1.494(11) . ?
C16 H16 0.9300 . ?
C16 C32 1.397(9) . ?
C17 C23 1.518(11) . ?
C17 C50 1.406(12) . ?
C18 C30 1.429(8) . ?
C18 C37 1.402(9) . ?
C19 C33 1.459(14) . ?
C19 C39 1.408(13) . ?
C19 C49 1.504(12) . ?
C20 C34 1.408(11) . ?
C20 C58 1.428(9) . ?
C21 H21A 0.9600 . ?
C21 H21B 0.9600 . ?
C21 H21C 0.9600 . ?
C22 C24 1.422(8) . ?
C22 C54 1.193(8) . ?
C23 H23A 0.9600 . ?
C23 H23B 0.9600 . ?
C23 H23C 0.9600 . ?
C24 C56 1.377(10) . ?
C25 H25A 0.9600 . ?
C25 H25B 0.9600 . ?
C25 H25C 0.9600 . ?
C26 H26 0.9300 . ?
C26 C52 1.379(8) . ?
C27 H27A 0.9600 . ?
C27 H27B 0.9600 . ?
C27 H27C 0.9600 . ?
C27 C50 1.465(10) . ?
C28 H28 0.9300 . ?
C28 C40 1.376(8) . ?
C28 C46 1.365(10) . ?
C30 C35 1.389(10) . ?
C31 H31 0.9300 . ?
C31 C41 1.388(9) . ?
C32 H32 0.9300 . ?
C32 C44 1.375(11) . ?
C33 C38 1.432(12) . ?
C35 H35 0.9300 . ?
C36 C44 1.425(8) . ?
C36 C58 1.199(9) . ?
C37 H37 0.9300 . ?
C37 C45 1.366(11) . ?
C38 C42 1.348(11) . ?
C38 C53 1.492(11) . ?
C39 C42 1.461(10) . ?
C39 C57 1.455(13) . ?
C40 H40 0.9300 . ?
C41 H41 0.9300 . ?
C41 C44 1.382(11) . ?
C42 C55 1.514(11) . ?
C43 H43A 0.9600 . ?
C43 H43B 0.9600 . ?
C43 H43C 0.9600 . ?
C43 C56 1.480(10) . ?
C45 H45 0.9300 . ?
C46 C52 1.404(9) . ?
C46 C54 1.434(8) . ?
C47 H47A 0.9600 . ?
C47 H47B 0.9600 . ?
C47 H47C 0.9600 . ?
C48 H48 0.9300 . ?
C48 C51 1.372(12) . ?
C49 H49A 0.9600 . ?
C49 H49B 0.9600 . ?
C49 H49C 0.9600 . ?
C51 H51 0.9300 . ?
C52 H52 0.9300 . ?
C53 H53A 0.9600 . ?
C53 H53B 0.9600 . ?
C53 H53C 0.9600 . ?
C55 H55A 0.9600 . ?
C55 H55B 0.9600 . ?
C55 H55C 0.9600 . ?
C57 H57A 0.9600 . ?
C57 H57B 0.9600 . ?
C57 H57C 0.9600 . ?
C59 H59A 0.9600 . ?
C59 H59B 0.9600 . ?
C59 H59C 0.9600 . ?
S1 O1 1.423(6) . ?
S1 O2 1.461(9) . ?
S1 O3 1.392(8) . ?
S1 C29 1.507(18) . ?
F1 C29 1.391(18) . ?
F2 C29 1.338(18) . ?
F3 C29 1.412(17) . ?

loop_
_geom_angle_atom_site_label_1
_geom_angle_atom_site_label_2
_geom_angle_atom_site_label_3
_geom_angle
_geom_angle_site_symmetry_1
_geom_angle_site_symmetry_3
_geom_angle_publ_flag
N1 Rh1 N5 79.37(19) 3_666 3_666 ?
N1 Rh1 C2 142.3(3) 3_666 . ?
N6 Rh1 N1 84.00(19) . 3_666 ?
N6 Rh1 N5 84.15(17) . 3_666 ?
N6 Rh1 C2 92.9(2) . . ?
N6 Rh1 C6 112.7(2) . . ?
N6 Rh1 C15 108.5(2) . . ?
N6 Rh1 C17 147.4(2) . . ?
N6 Rh1 C50 152.1(2) . . ?
C2 Rh1 N5 137.8(3) . 3_666 ?
C6 Rh1 N1 163.0(2) . 3_666 ?
C6 Rh1 N5 104.8(2) . 3_666 ?
C6 Rh1 C2 38.5(3) . . ?
C6 Rh1 C15 65.4(3) . . ?
C6 Rh1 C17 64.5(3) . . ?
C6 Rh1 C50 39.4(3) . . ?
C15 Rh1 N1 107.2(2) . 3_666 ?
C15 Rh1 N5 166.1(2) . 3_666 ?
C15 Rh1 C2 38.7(3) . . ?
C15 Rh1 C17 39.3(3) . . ?
C17 Rh1 N1 99.8(2) . 3_666 ?
C17 Rh1 N5 128.5(2) . 3_666 ?
C17 Rh1 C2 64.3(2) . . ?
C50 Rh1 N1 123.9(2) . 3_666 ?
C50 Rh1 N5 100.2(3) . 3_666 ?
C50 Rh1 C2 65.2(3) . . ?
C50 Rh1 C15 65.8(3) . . ?
C50 Rh1 C17 38.2(3) . . ?
N2 Rh2 N3 79.85(19) . . ?
N2 Rh2 C38 113.7(3) . . ?
N2 Rh2 C39 112.5(3) . . ?
N2 Rh2 C42 97.0(2) . . ?
N4 Rh2 N2 87.05(18) . . ?
N4 Rh2 N3 85.40(18) . . ?
N4 Rh2 C19 92.3(3) . . ?
N4 Rh2 C33 120.6(3) . . ?
N4 Rh2 C38 157.8(2) . . ?
N4 Rh2 C39 100.6(2) . . ?
N4 Rh2 C42 138.0(2) . . ?
C19 Rh2 N2 150.0(3) . . ?
C19 Rh2 N3 130.0(3) . . ?
C19 Rh2 C38 65.8(3) . . ?
C19 Rh2 C39 38.2(3) . . ?
C19 Rh2 C42 64.2(3) . . ?
C33 Rh2 N2 152.3(3) . . ?
C33 Rh2 N3 101.1(3) . . ?
C33 Rh2 C19 39.9(4) . . ?
C33 Rh2 C38 39.0(3) . . ?
C33 Rh2 C39 65.2(3) . . ?
C33 Rh2 C42 63.0(3) . . ?
C38 Rh2 N3 105.3(3) . . ?
C38 Rh2 C39 65.1(3) . . ?
C38 Rh2 C42 36.4(3) . . ?
C39 Rh2 N3 166.3(3) . . ?
C39 Rh2 C42 39.5(3) . . ?
C42 Rh2 N3 136.5(2) . . ?
C1 N1 Rh1 110.3(4) . 3_666 ?
C1 N1 C18 101.9(5) . . ?
C18 N1 Rh1 144.1(4) . 3_666 ?
C4 N2 Rh2 109.4(4) . . ?
C4 N2 C10 103.4(5) . . ?
C10 N2 Rh2 146.6(4) . . ?
C1 N3 Rh2 108.9(4) . . ?
C1 N3 C30 103.8(5) . . ?
C30 N3 Rh2 146.7(4) . . ?
C16 N4 Rh2 120.3(4) . . ?
C16 N4 C31 117.7(6) . . ?
C31 N4 Rh2 120.6(5) . . ?
C4 N5 Rh1 105.4(4) . 3_666 ?
C4 N5 C8 104.9(5) . . ?
C8 N5 Rh1 146.7(4) . 3_666 ?
C26 N6 Rh1 120.2(4) . . ?
C40 N6 Rh1 121.3(4) . . ?
C40 N6 C26 118.2(5) . . ?
N1 C1 N3 118.8(6) . . ?
N1 C1 C4 119.7(5) . . ?
N3 C1 C4 121.0(5) . . ?
C6 C2 Rh1 69.4(3) . . ?
C6 C2 C15 108.4(6) . . ?
C6 C2 C47 125.8(8) . . ?
C15 C2 Rh1 69.8(3) . . ?
C15 C2 C47 125.8(7) . . ?
C47 C2 Rh1 125.0(5) . . ?
H3A C3 H3B 109.5 . . ?
H3A C3 H3C 109.5 . . ?
H3B C3 H3C 109.5 . . ?
C34 C3 H3A 109.5 . . ?
C34 C3 H3B 109.5 . . ?
C34 C3 H3C 109.5 . . ?
N2 C4 C1 120.8(5) . . ?
N5 C4 N2 115.6(6) . . ?
N5 C4 C1 123.5(5) . . ?
H5A C5 H5B 109.5 . . ?
H5A C5 H5C 109.5 . . ?
H5B C5 H5C 109.5 . . ?
C6 C5 H5A 109.5 . . ?
C6 C5 H5B 109.5 . . ?
C6 C5 H5C 109.5 . . ?
C2 C6 Rh1 72.1(4) . . ?
C2 C6 C5 125.9(6) . . ?
C2 C6 C50 108.6(7) . . ?
C5 C6 Rh1 130.3(5) . . ?
C50 C6 Rh1 70.7(3) . . ?
C50 C6 C5 124.9(7) . . ?
H7A C7 H7B 109.5 . . ?
H7A C7 H7C 109.5 . . ?
H7B C7 H7C 109.5 . . ?
C33 C7 H7A 109.5 . . ?
C33 C7 H7B 109.5 . . ?
C33 C7 H7C 109.5 . . ?
N5 C8 C9 132.9(6) . . ?
N5 C8 C10 107.2(6) . . ?
C9 C8 C10 119.9(7) . . ?
C8 C9 H9 120.3 . . ?
C13 C9 C8 119.4(8) . . ?
C13 C9 H9 120.3 . . ?
N2 C10 C8 108.9(6) . . ?
N2 C10 C48 131.6(6) . . ?
C48 C10 C8 119.5(7) . . ?
C35 C11 H11 119.7 . . ?
C35 C11 C45 120.7(8) . . ?
C45 C11 H11 119.7 . . ?
C24 C12 C21 120.2(6) . . ?
C34 C12 C21 121.5(7) . . ?
C34 C12 C24 118.3(6) . . ?
C9 C13 H13 119.3 . . ?
C9 C13 C51 121.4(9) . . ?
C51 C13 H13 119.3 . . ?
C20 C14 C59 120.1(6) . . ?
C56 C14 C20 119.0(6) . . ?
C56 C14 C59 120.9(7) . . ?
C2 C15 Rh1 71.5(4) . . ?
C2 C15 C17 106.3(7) . . ?
C2 C15 C25 124.7(7) . . ?
C17 C15 Rh1 70.4(4) . . ?
C17 C15 C25 128.1(8) . . ?
C25 C15 Rh1 131.3(5) . . ?
N4 C16 H16 118.2 . . ?
N4 C16 C32 123.5(7) . . ?
C32 C16 H16 118.2 . . ?
C15 C17 Rh1 70.3(4) . . ?
C15 C17 C23 124.0(8) . . ?
C23 C17 Rh1 125.8(5) . . ?
C50 C17 Rh1 70.7(4) . . ?
C50 C17 C15 109.9(7) . . ?
C50 C17 C23 126.1(7) . . ?
N1 C18 C30 108.3(5) . . ?
C37 C18 N1 131.6(6) . . ?
C37 C18 C30 120.1(7) . . ?
C33 C19 Rh2 70.0(4) . . ?
C33 C19 C49 126.0(10) . . ?
C39 C19 Rh2 71.7(4) . . ?
C39 C19 C33 107.8(7) . . ?
C39 C19 C49 126.1(10) . . ?
C49 C19 Rh2 126.9(6) . . ?
C14 C20 C58 119.5(7) . . ?
C34 C20 C14 122.2(6) . . ?
C34 C20 C58 118.3(7) . . ?
C12 C21 H21A 109.5 . . ?
C12 C21 H21B 109.5 . . ?
C12 C21 H21C 109.5 . . ?
H21A C21 H21B 109.5 . . ?
H21A C21 H21C 109.5 . . ?
H21B C21 H21C 109.5 . . ?
C54 C22 C24 177.2(8) . . ?
C17 C23 H23A 109.5 . . ?
C17 C23 H23B 109.5 . . ?
C17 C23 H23C 109.5 . . ?
H23A C23 H23B 109.5 . . ?
H23A C23 H23C 109.5 . . ?
H23B C23 H23C 109.5 . . ?
C22 C24 C12 116.7(6) . . ?
C56 C24 C12 123.1(6) . . ?
C56 C24 C22 120.2(6) . . ?
C15 C25 H25A 109.5 . . ?
C15 C25 H25B 109.5 . . ?
C15 C25 H25C 109.5 . . ?
H25A C25 H25B 109.5 . . ?
H25A C25 H25C 109.5 . . ?
H25B C25 H25C 109.5 . . ?
N6 C26 H26 118.9 . . ?
N6 C26 C52 122.2(6) . . ?
C52 C26 H26 118.9 . . ?
H27A C27 H27B 109.5 . . ?
H27A C27 H27C 109.5 . . ?
H27B C27 H27C 109.5 . . ?
C50 C27 H27A 109.5 . . ?
C50 C27 H27B 109.5 . . ?
C50 C27 H27C 109.5 . . ?
C40 C28 H28 119.9 . . ?
C46 C28 H28 119.9 . . ?
C46 C28 C40 120.1(6) . . ?
N3 C30 C18 107.2(6) . . ?
C35 C30 N3 132.5(6) . . ?
C35 C30 C18 120.1(6) . . ?
N4 C31 H31 118.9 . . ?
N4 C31 C41 122.2(8) . . ?
C41 C31 H31 118.9 . . ?
C16 C32 H32 120.7 . . ?
C44 C32 C16 118.5(8) . . ?
C44 C32 H32 120.7 . . ?
C7 C33 Rh2 128.4(6) . . ?
C19 C33 Rh2 70.1(5) . . ?
C19 C33 C7 124.3(10) . . ?
C38 C33 Rh2 71.0(4) . . ?
C38 C33 C7 128.1(11) . . ?
C38 C33 C19 107.4(8) . . ?
C12 C34 C3 120.6(7) . . ?
C12 C34 C20 118.5(7) . . ?
C20 C34 C3 121.0(6) . . ?
C11 C35 C30 119.2(7) . . ?
C11 C35 H35 120.4 . . ?
C30 C35 H35 120.4 . . ?
C58 C36 C44 176.0(7) . . ?
C18 C37 H37 120.8 . . ?
C45 C37 C18 118.5(7) . . ?
C45 C37 H37 120.8 . . ?
C33 C38 Rh2 70.0(4) . . ?
C33 C38 C53 126.2(9) . . ?
C42 C38 Rh2 72.2(4) . . ?
C42 C38 C33 107.9(8) . . ?
C42 C38 C53 125.8(9) . . ?
C53 C38 Rh2 127.0(5) . . ?
C19 C39 Rh2 70.1(4) . . ?
C19 C39 C42 105.7(8) . . ?
C19 C39 C57 125.7(9) . . ?
C42 C39 Rh2 70.4(3) . . ?
C57 C39 Rh2 127.9(5) . . ?
C57 C39 C42 128.5(9) . . ?
N6 C40 C28 122.6(7) . . ?
N6 C40 H40 118.7 . . ?
C28 C40 H40 118.7 . . ?
C31 C41 H41 120.3 . . ?
C44 C41 C31 119.3(7) . . ?
C44 C41 H41 120.3 . . ?
C38 C42 Rh2 71.4(4) . . ?
C38 C42 C39 111.2(8) . . ?
C38 C42 C55 124.6(8) . . ?
C39 C42 Rh2 70.1(3) . . ?
C39 C42 C55 124.2(8) . . ?
C55 C42 Rh2 126.4(5) . . ?
H43A C43 H43B 109.5 . . ?
H43A C43 H43C 109.5 . . ?
H43B C43 H43C 109.5 . . ?
C56 C43 H43A 109.5 . . ?
C56 C43 H43B 109.5 . . ?
C56 C43 H43C 109.5 . . ?
C32 C44 C36 121.2(8) . . ?
C32 C44 C41 118.4(6) . . ?
C41 C44 C36 120.4(7) . . ?
C11 C45 H45 119.3 . . ?
C37 C45 C11 121.3(8) . . ?
C37 C45 H45 119.3 . . ?
C28 C46 C52 117.5(6) . . ?
C28 C46 C54 121.4(6) . . ?
C52 C46 C54 121.1(6) . . ?
C2 C47 H47A 109.5 . . ?
C2 C47 H47B 109.5 . . ?
C2 C47 H47C 109.5 . . ?
H47A C47 H47B 109.5 . . ?
H47A C47 H47C 109.5 . . ?
H47B C47 H47C 109.5 . . ?
C10 C48 H48 121.0 . . ?
C51 C48 C10 118.0(7) . . ?
C51 C48 H48 121.0 . . ?
C19 C49 H49A 109.5 . . ?
C19 C49 H49B 109.5 . . ?
C19 C49 H49C 109.5 . . ?
H49A C49 H49B 109.5 . . ?
H49A C49 H49C 109.5 . . ?
H49B C49 H49C 109.5 . . ?
C6 C50 Rh1 69.9(3) . . ?
C6 C50 C27 126.2(9) . . ?
C17 C50 Rh1 71.1(4) . . ?
C17 C50 C6 106.7(6) . . ?
C17 C50 C27 127.1(8) . . ?
C27 C50 Rh1 125.2(5) . . ?
C13 C51 H51 119.1 . . ?
C48 C51 C13 121.8(8) . . ?
C48 C51 H51 119.1 . . ?
C26 C52 C46 119.3(6) . . ?
C26 C52 H52 120.3 . . ?
C46 C52 H52 120.3 . . ?
C38 C53 H53A 109.5 . . ?
C38 C53 H53B 109.5 . . ?
C38 C53 H53C 109.5 . . ?
H53A C53 H53B 109.5 . . ?
H53A C53 H53C 109.5 . . ?
H53B C53 H53C 109.5 . . ?
C22 C54 C46 177.2(7) . . ?
C42 C55 H55A 109.5 . . ?
C42 C55 H55B 109.5 . . ?
C42 C55 H55C 109.5 . . ?
H55A C55 H55B 109.5 . . ?
H55A C55 H55C 109.5 . . ?
H55B C55 H55C 109.5 . . ?
C14 C56 C43 120.2(7) . . ?
C24 C56 C14 118.9(7) . . ?
C24 C56 C43 121.0(6) . . ?
C39 C57 H57A 109.5 . . ?
C39 C57 H57B 109.5 . . ?
C39 C57 H57C 109.5 . . ?
H57A C57 H57B 109.5 . . ?
H57A C57 H57C 109.5 . . ?
H57B C57 H57C 109.5 . . ?
C36 C58 C20 179.2(8) . . ?
C14 C59 H59A 109.5 . . ?
C14 C59 H59B 109.5 . . ?
C14 C59 H59C 109.5 . . ?
H59A C59 H59B 109.5 . . ?
H59A C59 H59C 109.5 . . ?
H59B C59 H59C 109.5 . . ?
O1 S1 O2 110.5(5) . . ?
O1 S1 C29 106.9(7) . . ?
O2 S1 C29 101.3(8) . . ?
O3 S1 O1 115.2(5) . . ?
O3 S1 O2 113.5(6) . . ?
O3 S1 C29 108.2(8) . . ?
F1 C29 S1 115.1(12) . . ?
F1 C29 F3 97.9(14) . . ?
F2 C29 S1 115.3(14) . . ?
F2 C29 F1 100.4(15) . . ?
F2 C29 F3 100.1(13) . . ?
F3 C29 S1 124.2(14) . . ?

loop_
_geom_torsion_atom_site_label_1
_geom_torsion_atom_site_label_2
_geom_torsion_atom_site_label_3
_geom_torsion_atom_site_label_4
_geom_torsion
_geom_torsion_site_symmetry_1
_geom_torsion_site_symmetry_2
_geom_torsion_site_symmetry_3
_geom_torsion_site_symmetry_4
_geom_torsion_publ_flag
Rh1 N1 C1 N3 -162.6(4) 3_666 . . . ?
Rh1 N1 C1 C4 9.4(6) 3_666 . . . ?
Rh1 N1 C18 C30 152.7(5) 3_666 . . . ?
Rh1 N1 C18 C37 -25.9(12) 3_666 . . . ?
Rh1 N5 C4 N2 165.1(4) 3_666 . . . ?
Rh1 N5 C4 C1 -10.0(6) 3_666 . . . ?
Rh1 N5 C8 C9 26.4(13) 3_666 . . . ?
Rh1 N5 C8 C10 -154.2(6) 3_666 . . . ?
Rh1 N6 C26 C52 174.9(4) . . . . ?
Rh1 N6 C40 C28 -174.8(5) . . . . ?
Rh1 C2 C6 C5 -127.2(6) . . . . ?
Rh1 C2 C6 C50 61.7(4) . . . . ?
Rh1 C2 C15 C17 -62.2(4) . . . . ?
Rh1 C2 C15 C25 127.9(7) . . . . ?
Rh1 C6 C50 C17 61.9(4) . . . . ?
Rh1 C6 C50 C27 -119.5(7) . . . . ?
Rh1 C15 C17 C23 120.5(6) . . . . ?
Rh1 C15 C17 C50 -59.8(4) . . . . ?
Rh1 C17 C50 C6 -61.1(4) . . . . ?
Rh1 C17 C50 C27 120.3(7) . . . . ?
Rh2 N2 C4 N5 -172.9(4) . . . . ?
Rh2 N2 C4 C1 2.3(6) . . . . ?
Rh2 N2 C10 C8 168.9(5) . . . . ?
Rh2 N2 C10 C48 -11.9(12) . . . . ?
Rh2 N3 C1 N1 172.5(4) . . . . ?
Rh2 N3 C1 C4 0.6(6) . . . . ?
Rh2 N3 C30 C18 -168.5(5) . . . . ?
Rh2 N3 C30 C35 8.4(13) . . . . ?
Rh2 N4 C16 C32 161.9(5) . . . . ?
Rh2 N4 C31 C41 -160.7(5) . . . . ?
Rh2 C19 C33 C7 123.5(8) . . . . ?
Rh2 C19 C33 C38 -61.5(5) . . . . ?
Rh2 C19 C39 C42 61.8(4) . . . . ?
Rh2 C19 C39 C57 -123.0(7) . . . . ?
Rh2 C33 C38 C42 -62.7(5) . . . . ?
Rh2 C33 C38 C53 121.8(7) . . . . ?
Rh2 C38 C42 C39 -59.0(4) . . . . ?
Rh2 C38 C42 C55 121.8(6) . . . . ?
Rh2 C39 C42 C38 59.7(5) . . . . ?
Rh2 C39 C42 C55 -121.1(6) . . . . ?
N1 C1 C4 N2 -173.9(5) . . . . ?
N1 C1 C4 N5 0.9(8) . . . . ?
N1 C18 C30 N3 0.3(7) . . . . ?
N1 C18 C30 C35 -177.1(6) . . . . ?
N1 C18 C37 C45 178.0(7) . . . . ?
N2 C10 C48 C51 -178.2(7) . . . . ?
N3 C1 C4 N2 -2.1(8) . . . . ?
N3 C1 C4 N5 172.7(5) . . . . ?
N3 C30 C35 C11 -178.7(8) . . . . ?
N4 C16 C32 C44 -0.4(11) . . . . ?
N4 C31 C41 C44 -1.9(11) . . . . ?
N5 C8 C9 C13 177.5(8) . . . . ?
N5 C8 C10 N2 -0.3(7) . . . . ?
N5 C8 C10 C48 -179.6(6) . . . . ?
N6 C26 C52 C46 -1.3(9) . . . . ?
C1 N1 C18 C30 -0.9(6) . . . . ?
C1 N1 C18 C37 -179.4(7) . . . . ?
C1 N3 C30 C18 0.4(6) . . . . ?
C1 N3 C30 C35 177.3(8) . . . . ?
C2 C6 C50 Rh1 -62.5(4) . . . . ?
C2 C6 C50 C17 -0.6(7) . . . . ?
C2 C6 C50 C27 178.0(6) . . . . ?
C2 C15 C17 Rh1 62.9(4) . . . . ?
C2 C15 C17 C23 -176.5(6) . . . . ?
C2 C15 C17 C50 3.1(7) . . . . ?
C4 N2 C10 C8 -0.3(6) . . . . ?
C4 N2 C10 C48 178.9(7) . . . . ?
C4 N5 C8 C9 -178.6(7) . . . . ?
C4 N5 C8 C10 0.7(6) . . . . ?
C5 C6 C50 Rh1 126.3(6) . . . . ?
C5 C6 C50 C17 -171.8(6) . . . . ?
C5 C6 C50 C27 6.8(10) . . . . ?
C6 C2 C15 Rh1 58.8(4) . . . . ?
C6 C2 C15 C17 -3.5(6) . . . . ?
C6 C2 C15 C25 -173.3(6) . . . . ?
C7 C33 C38 Rh2 -124.4(8) . . . . ?
C7 C33 C38 C42 173.0(7) . . . . ?
C7 C33 C38 C53 -2.6(12) . . . . ?
C8 N5 C4 N2 -1.0(6) . . . . ?
C8 N5 C4 C1 -176.1(5) . . . . ?
C8 C9 C13 C51 2.9(16) . . . . ?
C8 C10 C48 C51 0.9(11) . . . . ?
C9 C8 C10 N2 179.1(6) . . . . ?
C9 C8 C10 C48 -0.2(10) . . . . ?
C9 C13 C51 C48 -2.2(17) . . . . ?
C10 N2 C4 N5 0.8(6) . . . . ?
C10 N2 C4 C1 176.0(5) . . . . ?
C10 C8 C9 C13 -1.8(12) . . . . ?
C10 C48 C51 C13 0.2(15) . . . . ?
C12 C24 C56 C14 1.5(9) . . . . ?
C12 C24 C56 C43 -179.8(6) . . . . ?
C14 C20 C34 C3 177.8(6) . . . . ?
C14 C20 C34 C12 -3.1(9) . . . . ?
C15 C2 C6 Rh1 -59.1(4) . . . . ?
C15 C2 C6 C5 173.7(6) . . . . ?
C15 C2 C6 C50 2.6(7) . . . . ?
C15 C17 C50 Rh1 59.6(4) . . . . ?
C15 C17 C50 C6 -1.6(7) . . . . ?
C15 C17 C50 C27 179.9(6) . . . . ?
C16 N4 C31 C41 5.8(10) . . . . ?
C16 C32 C44 C36 -173.9(6) . . . . ?
C16 C32 C44 C41 4.4(10) . . . . ?
C18 N1 C1 N3 1.2(6) . . . . ?
C18 N1 C1 C4 173.2(5) . . . . ?
C18 C30 C35 C11 -2.1(11) . . . . ?
C18 C37 C45 C11 -0.4(13) . . . . ?
C19 C33 C38 Rh2 60.9(5) . . . . ?
C19 C33 C38 C42 -1.7(8) . . . . ?
C19 C33 C38 C53 -177.3(7) . . . . ?
C19 C39 C42 Rh2 -61.6(4) . . . . ?
C19 C39 C42 C38 -1.9(7) . . . . ?
C19 C39 C42 C55 177.3(6) . . . . ?
C20 C14 C56 C24 -3.0(8) . . . . ?
C20 C14 C56 C43 178.2(6) . . . . ?
C21 C12 C24 C22 2.4(8) . . . . ?
C21 C12 C24 C56 179.9(6) . . . . ?
C21 C12 C34 C3 -0.1(10) . . . . ?
C21 C12 C34 C20 -179.1(6) . . . . ?
C22 C24 C56 C14 178.8(5) . . . . ?
C22 C24 C56 C43 -2.4(9) . . . . ?
C23 C17 C50 Rh1 -120.8(6) . . . . ?
C23 C17 C50 C6 178.1(6) . . . . ?
C23 C17 C50 C27 -0.5(11) . . . . ?
C24 C12 C34 C3 -179.5(6) . . . . ?
C24 C12 C34 C20 1.4(8) . . . . ?
C25 C15 C17 Rh1 -127.7(7) . . . . ?
C25 C15 C17 C23 -7.2(10) . . . . ?
C25 C15 C17 C50 172.5(6) . . . . ?
C26 N6 C40 C28 -1.1(9) . . . . ?
C28 C46 C52 C26 1.4(9) . . . . ?
C30 N3 C1 N1 -1.1(7) . . . . ?
C30 N3 C1 C4 -173.0(5) . . . . ?
C30 C18 C37 C45 -0.5(11) . . . . ?
C31 N4 C16 C32 -4.6(10) . . . . ?
C31 C41 C44 C32 -3.3(11) . . . . ?
C31 C41 C44 C36 175.0(6) . . . . ?
C33 C19 C39 Rh2 -61.0(5) . . . . ?
C33 C19 C39 C42 0.7(7) . . . . ?
C33 C19 C39 C57 176.0(6) . . . . ?
C33 C38 C42 Rh2 61.2(4) . . . . ?
C33 C38 C42 C39 2.3(7) . . . . ?
C33 C38 C42 C55 -176.9(6) . . . . ?
C34 C12 C24 C22 -178.1(5) . . . . ?
C34 C12 C24 C56 -0.7(9) . . . . ?
C35 C11 C45 C37 0.0(15) . . . . ?
C37 C18 C30 N3 179.1(6) . . . . ?
C37 C18 C30 C35 1.7(10) . . . . ?
C39 C19 C33 Rh2 62.1(5) . . . . ?
C39 C19 C33 C7 -174.4(7) . . . . ?
C39 C19 C33 C38 0.6(8) . . . . ?
C40 N6 C26 C52 1.1(9) . . . . ?
C40 C28 C46 C52 -1.5(10) . . . . ?
C40 C28 C46 C54 178.2(6) . . . . ?
C45 C11 C35 C30 1.2(14) . . . . ?
C46 C28 C40 N6 1.3(10) . . . . ?
C47 C2 C6 Rh1 118.9(6) . . . . ?
C47 C2 C6 C5 -8.3(10) . . . . ?
C47 C2 C6 C50 -179.4(6) . . . . ?
C47 C2 C15 Rh1 -119.2(6) . . . . ?
C47 C2 C15 C17 178.5(6) . . . . ?
C47 C2 C15 C25 8.7(10) . . . . ?
C49 C19 C33 Rh2 -121.7(8) . . . . ?
C49 C19 C33 C7 1.8(12) . . . . ?
C49 C19 C33 C38 176.7(7) . . . . ?
C49 C19 C39 Rh2 122.8(8) . . . . ?
C49 C19 C39 C42 -175.4(7) . . . . ?
C49 C19 C39 C57 -0.2(12) . . . . ?
C53 C38 C42 Rh2 -123.2(7) . . . . ?
C53 C38 C42 C39 177.9(6) . . . . ?
C53 C38 C42 C55 -1.3(11) . . . . ?
C54 C46 C52 C26 -178.2(6) . . . . ?
C56 C14 C20 C34 4.0(9) . . . . ?
C56 C14 C20 C58 -177.9(5) . . . . ?
C57 C39 C42 Rh2 123.4(7) . . . . ?
C57 C39 C42 C38 -177.0(7) . . . . ?
C57 C39 C42 C55 2.2(11) . . . . ?
C58 C20 C34 C3 -0.3(9) . . . . ?
C58 C20 C34 C12 178.7(6) . . . . ?
C59 C14 C20 C34 -178.2(6) . . . . ?
C59 C14 C20 C58 -0.1(9) . . . . ?
C59 C14 C56 C24 179.2(6) . . . . ?
C59 C14 C56 C43 0.4(9) . . . . ?
O1 S1 C29 F1 -177.0(13) . . . . ?
O1 S1 C29 F2 -60.8(14) . . . . ?
O1 S1 C29 F3 62.9(16) . . . . ?
O2 S1 C29 F1 67.3(15) . . . . ?
O2 S1 C29 F2 -176.5(12) . . . . ?
O2 S1 C29 F3 -52.9(16) . . . . ?
O3 S1 C29 F1 -52.4(16) . . . . ?
O3 S1 C29 F2 63.9(14) . . . . ?
O3 S1 C29 F3 -172.5(13) . . . . ?

_smtbx_masks_special_details     
;
A solvent mask was calculated and 722 electrons were 
found in a volume of 2146\%A^3^ in 1 void per unit cell. 
This is consistent with the presence of 
5[CF3SO3] per Asymmetric Unit 
which account for 730 electrons 
per unit cell.
;
loop_
_smtbx_masks_void_nr
_smtbx_masks_void_average_x
_smtbx_masks_void_average_y
_smtbx_masks_void_average_z
_smtbx_masks_void_volume
_smtbx_masks_void_count_electrons
_smtbx_masks_void_content
1 0.500 -0.124 -0.076 2145.7 722.1 '10 CF3SO3'

_smtbx_masks_void_probe_radius   1.2
_smtbx_masks_void_truncation_radius 1.2
_shelx_res_file                  
;
TITL p21c_a.res in P2(1)/c
    p21c.res
    created by SHELXL-2018/3 at 22:32:27 on 19-Sep-2021
REM Old TITL p21c in P2(1)/c
REM SHELXT solution in P2(1)/c: R1 0.228, Rweak 0.010, Alpha 0.089
REM <I/s> 0.529 for 637 systematic absences, Orientation as input
REM Formula found by SHELXT: C61 N6 O5 I2
CELL 1.54178 24.6083 12.7106 23.5913 90 114.206 90
ZERR 2 0.0008 0.0005 0.0008 0 0.004 0
LATT 1
SYMM -X,0.5+Y,0.5-Z
SFAC C F H N O Rh S
UNIT 246 42 232 24 42 8 14
SIMU 0.01 0.02 2
RIGU 0.01 0.01

L.S. 10
PLAN  30
SIZE 0.11 0.13 0.14
CONF
BOND
list 4
MORE -1
BOND $H
fmap 2 53
acta
ABIN
OMIT 2 0 0
OMIT 1 0 0
OMIT -2 0 2
OMIT -3 0 4
OMIT 1 1 1
REM <olex2.extras>
REM <HklSrc "%.\\p21c.hkl">
REM </olex2.extras>

WGHT    0.121700
FVAR       0.18711
RH1   6    0.081814    0.913602    0.421827    11.00000    0.03496    0.06551 =
         0.03887   -0.00699    0.01211    0.01348
RH2   6    0.751163    0.076682    0.332247    11.00000    0.03664    0.07414 =
         0.03768   -0.00646    0.01346    0.00711
N1    4    0.855699   -0.021433    0.514058    11.00000    0.04396    0.05300 =
         0.04361   -0.00180    0.01408    0.00725
N2    4    0.830197    0.160526    0.389303    11.00000    0.04016    0.06901 =
         0.04049   -0.00815    0.01762    0.00559
N3    4    0.782658   -0.021584    0.415213    11.00000    0.03991    0.06776 =
         0.04286    0.00078    0.01663    0.00798
N4    4    0.706445    0.164363    0.377061    11.00000    0.03697    0.07457 =
         0.04828    0.00366    0.01950    0.01015
N5    4    0.902924    0.163087    0.488109    11.00000    0.04213    0.07760 =
         0.04361   -0.01091    0.01762    0.00637
N6    4    0.159561    0.830092    0.430331    11.00000    0.03345    0.06487 =
         0.05263   -0.00145    0.02164    0.00708
C1    1    0.832553    0.019590    0.457287    11.00000    0.03769    0.06236 =
         0.04551   -0.00555    0.01738    0.01165
C2    1    0.036029    0.878479    0.323557    11.00000    0.05324    0.08943 =
         0.03846   -0.00967    0.00627    0.01897
C3    1    0.432411    0.273324    0.398673    11.00000    0.08243    0.09317 =
         0.08867    0.00101    0.02651    0.03546
AFIX 137
H3A   3    0.402514    0.257576    0.358049    11.00000   -1.50000
H3B   3    0.421981    0.240680    0.429541    11.00000   -1.50000
H3C   3    0.470231    0.246919    0.402247    11.00000   -1.50000
AFIX   0
C4    1    0.856334    0.112037    0.445135    11.00000    0.03319    0.06306 =
         0.03771   -0.00514    0.01209    0.00863
C5    1   -0.022795    0.733889    0.353934    11.00000    0.06989    0.11178 =
         0.06445   -0.01551    0.01893   -0.01219
AFIX 137
H5A   3    0.005047    0.683147    0.351459    11.00000   -1.50000
H5B   3   -0.059871    0.727447    0.318086    11.00000   -1.50000
H5C   3   -0.029286    0.721526    0.390824    11.00000   -1.50000
AFIX   0
C6    1    0.002049    0.843763    0.356196    11.00000    0.03829    0.08593 =
         0.04370   -0.01025    0.00274    0.01407
C7    1    0.677847   -0.136165    0.268752    11.00000    0.16853    0.13908 =
         0.09213   -0.04317    0.05934   -0.08376
AFIX 137
H7A   3    0.707341   -0.176953    0.301003    11.00000   -1.50000
H7B   3    0.664296   -0.174293    0.230280    11.00000   -1.50000
H7C   3    0.644790   -0.122923    0.279430    11.00000   -1.50000
AFIX   0
C8    1    0.909287    0.251351    0.458997    11.00000    0.04719    0.07704 =
         0.04859   -0.00964    0.02428   -0.00074
C9    1    0.949341    0.333800    0.477636    11.00000    0.07193    0.09683 =
         0.06208   -0.00864    0.02264   -0.01729
AFIX  43
H9    3    0.978521    0.336483    0.518066    11.00000   -1.20000
AFIX   0
C10   1    0.863177    0.249467    0.396761    11.00000    0.04875    0.06626 =
         0.04918   -0.00307    0.02263    0.00480
C11   1    0.721797   -0.246842    0.472172    11.00000    0.06757    0.08174 =
         0.08688    0.01010    0.01575   -0.01809
AFIX  43
H11   3    0.690859   -0.295387    0.460826    11.00000   -1.20000
AFIX   0
C12   1    0.388573    0.446454    0.411731    11.00000    0.04106    0.08177 =
         0.04761    0.00437    0.02010    0.01861
C13   1    0.945785    0.409800    0.436990    11.00000    0.09589    0.10558 =
         0.07632   -0.00022    0.02362   -0.03083
AFIX  43
H13   3    0.973908    0.463533    0.449040    11.00000   -1.20000
AFIX   0
C14   1    0.492263    0.556469    0.422235    11.00000    0.04129    0.09235 =
         0.04628    0.00532    0.01972    0.01831
C15   1    0.045158    0.989345    0.332689    11.00000    0.05827    0.08138 =
         0.03716    0.00501    0.00565    0.01091
C16   1    0.706540    0.267886    0.375596    11.00000    0.04347    0.07588 =
         0.07367    0.00069    0.02859    0.01029
AFIX  43
H16   3    0.735040    0.301323    0.365553    11.00000   -1.20000
AFIX   0
C17   1    0.012666    1.021879    0.368564    11.00000    0.04522    0.08244 =
         0.05205   -0.01065   -0.00276    0.02392
C18   1    0.815412   -0.104438    0.508606    11.00000    0.04656    0.06250 =
         0.04909    0.00084    0.01656    0.01088
C19   1    0.672163    0.064131    0.248237    11.00000    0.05689    0.14501 =
         0.04629   -0.01640    0.01264   -0.00586
C20   1    0.488097    0.446075    0.415179    11.00000    0.04674    0.09435 =
         0.04478    0.00582    0.01826    0.02975
C21   1    0.333429    0.393315    0.405914    11.00000    0.05227    0.09269 =
         0.08557    0.00483    0.03369    0.00193
AFIX 137
H21A  3    0.324684    0.411285    0.440812    11.00000   -1.50000
H21B  3    0.338468    0.318543    0.404911    11.00000   -1.50000
H21C  3    0.301145    0.415436    0.368221    11.00000   -1.50000
AFIX   0
C22   1    0.345958    0.611046    0.425602    11.00000    0.04571    0.07497 =
         0.05671    0.00563    0.02353    0.01814
C23   1    0.007436    1.135275    0.385916    11.00000    0.08034    0.07928 =
         0.10162   -0.00047    0.01705    0.03386
AFIX 137
H23A  3   -0.020540    1.139501    0.404648    11.00000   -1.50000
H23B  3   -0.006127    1.178223    0.349229    11.00000   -1.50000
H23C  3    0.045668    1.159807    0.414845    11.00000   -1.50000
AFIX   0
C24   1    0.394453    0.557335    0.420481    11.00000    0.04369    0.06838 =
         0.04212    0.00266    0.01170    0.01817
C25   1    0.073371    1.057215    0.300550    11.00000    0.09000    0.11688 =
         0.05925    0.02173    0.01941    0.00792
AFIX 137
H25A  3    0.080327    1.126119    0.318818    11.00000   -1.50000
H25B  3    0.047334    1.062405    0.257251    11.00000   -1.50000
H25C  3    0.110578    1.026723    0.304933    11.00000   -1.50000
AFIX   0
C26   1    0.162170    0.725552    0.437556    11.00000    0.04397    0.05776 =
         0.06240   -0.00453    0.02463    0.01354
AFIX  43
H26   3    0.130853    0.691124    0.442110    11.00000   -1.20000
AFIX   0
C27   1   -0.049254    0.932852    0.420188    11.00000    0.04154    0.15602 =
         0.07916   -0.02733    0.02397    0.01425
AFIX 137
H27A  3   -0.054664    0.861618    0.430382    11.00000   -1.50000
H27B  3   -0.087385    0.963868    0.396097    11.00000   -1.50000
H27C  3   -0.029489    0.972466    0.457741    11.00000   -1.50000
AFIX   0
C28   1    0.253174    0.824820    0.423245    11.00000    0.05271    0.07139 =
         0.07673   -0.00021    0.03939    0.00509
AFIX  43
H28   3    0.283846    0.861495    0.418697    11.00000   -1.20000
AFIX   0
C30   1    0.769856   -0.103669    0.446800    11.00000    0.04444    0.06607 =
         0.05258    0.00427    0.01362    0.01010
C31   1    0.667812    0.116973    0.395901    11.00000    0.05135    0.08610 =
         0.07412    0.00601    0.03359    0.01261
AFIX  43
H31   3    0.669564    0.044284    0.400833    11.00000   -1.20000
AFIX   0
C32   1    0.666116    0.330243    0.388322    11.00000    0.04976    0.08765 =
         0.08276   -0.00579    0.02701    0.01967
AFIX  43
H32   3    0.667920    0.403242    0.387043    11.00000   -1.20000
AFIX   0
C33   1    0.703951   -0.036002    0.261953    11.00000    0.08331    0.11067 =
         0.05377   -0.02387    0.02026   -0.03018
C34   1    0.436330    0.390342    0.408342    11.00000    0.04762    0.08078 =
         0.05240    0.00841    0.01501    0.02831
C35   1    0.722869   -0.174535    0.429798    11.00000    0.05975    0.08078 =
         0.06767    0.00132    0.01294   -0.00331
AFIX  43
H35   3    0.692481   -0.172785    0.390019    11.00000   -1.20000
AFIX   0
C36   1    0.577676    0.339856    0.410373    11.00000    0.05182    0.10837 =
         0.06015    0.00176    0.02335    0.03402
C37   1    0.813675   -0.178596    0.551837    11.00000    0.06013    0.07792 =
         0.06616    0.01615    0.01738    0.00273
AFIX  43
H37   3    0.843260   -0.180060    0.592080    11.00000   -1.20000
AFIX   0
C38   1    0.761269   -0.018033    0.261602    11.00000    0.08118    0.08821 =
         0.04681   -0.01822    0.02609    0.00046
C39   1    0.709618    0.139928    0.239299    11.00000    0.07720    0.10522 =
         0.03323   -0.00069    0.01347    0.03349
C40   1    0.204347    0.878241    0.422801    11.00000    0.05294    0.06479 =
         0.07669   -0.00539    0.03328    0.01197
AFIX  43
H40   3    0.202490    0.950748    0.417025    11.00000   -1.20000
AFIX   0
C41   1    0.625428    0.172943    0.408222    11.00000    0.05592    0.09916 =
         0.07624    0.00768    0.03843    0.01984
AFIX  43
H41   3    0.598532    0.137906    0.420019    11.00000   -1.20000
AFIX   0
C42   1    0.763998    0.083802    0.246990    11.00000    0.06485    0.09578 =
         0.04061   -0.00828    0.02310    0.00944
C43   1    0.448751    0.727145    0.435611    11.00000    0.05884    0.07626 =
         0.07101   -0.00067    0.02193    0.00920
AFIX 137
H43A  3    0.485824    0.744577    0.469456    11.00000   -1.50000
H43B  3    0.416284    0.750712    0.444975    11.00000   -1.50000
H43C  3    0.446672    0.760986    0.398396    11.00000   -1.50000
AFIX   0
C44   1    0.623621    0.281252    0.402776    11.00000    0.04870    0.09482 =
         0.06102    0.00227    0.02699    0.02386
C45   1    0.767539   -0.248638    0.533498    11.00000    0.07016    0.09025 =
         0.07742    0.01358    0.02730   -0.00012
AFIX  43
H45   3    0.765991   -0.298494    0.561650    11.00000   -1.20000
AFIX   0
C46   1    0.256661    0.718123    0.430349    11.00000    0.04393    0.06785 =
         0.05774   -0.00761    0.02155    0.01547
C47   1    0.059980    0.810185    0.287706    11.00000    0.07873    0.10826 =
         0.05481   -0.02147    0.02515    0.01435
AFIX 137
H47A  3    0.100380    0.829921    0.296891    11.00000   -1.50000
H47B  3    0.036143    0.818692    0.244036    11.00000   -1.50000
H47C  3    0.058831    0.737990    0.299119    11.00000   -1.50000
AFIX   0
C48   1    0.859437    0.331057    0.356133    11.00000    0.07591    0.08100 =
         0.05913    0.00819    0.02864   -0.00586
AFIX  43
H48   3    0.829726    0.332042    0.315953    11.00000   -1.20000
AFIX   0
C49   1    0.609111    0.081428    0.240675    11.00000    0.05711    0.23878 =
         0.06771   -0.02220    0.00736    0.00500
AFIX 137
H49A  3    0.598725    0.028993    0.263804    11.00000   -1.50000
H49B  3    0.582675    0.076292    0.197499    11.00000   -1.50000
H49C  3    0.605675    0.150044    0.255895    11.00000   -1.50000
AFIX   0
C50   1   -0.012969    0.933772    0.384088    11.00000    0.02769    0.10448 =
         0.06078   -0.01907    0.00273    0.02182
C51   1    0.900921    0.410154    0.377099    11.00000    0.09739    0.09555 =
         0.07564    0.01398    0.02846   -0.02214
AFIX  43
H51   3    0.898994    0.465497    0.350554    11.00000   -1.20000
AFIX   0
C52   1    0.209744    0.667148    0.438474    11.00000    0.04938    0.05857 =
         0.06799   -0.00435    0.02697    0.01360
AFIX  43
H52   3    0.210742    0.594722    0.444416    11.00000   -1.20000
AFIX   0
C53   1    0.807931   -0.099251    0.270763    11.00000    0.13324    0.11229 =
         0.07870   -0.01309    0.03373    0.05941
AFIX 137
H53A  3    0.843757   -0.065582    0.273238    11.00000   -1.50000
H53B  3    0.794118   -0.147347    0.236365    11.00000   -1.50000
H53C  3    0.815932   -0.137064    0.308579    11.00000   -1.50000
AFIX   0
C54   1    0.306143    0.659995    0.429209    11.00000    0.05264    0.07542 =
         0.06063   -0.00217    0.02369    0.02129
C55   1    0.816139    0.133618    0.238671    11.00000    0.09086    0.12692 =
         0.07248   -0.01596    0.05240   -0.01326
AFIX 137
H55A  3    0.810398    0.208372    0.234240    11.00000   -1.50000
H55B  3    0.818800    0.105391    0.202149    11.00000   -1.50000
H55C  3    0.852280    0.118677    0.274347    11.00000   -1.50000
AFIX   0
C56   1    0.444854    0.611793    0.426370    11.00000    0.04268    0.07636 =
         0.04465    0.00792    0.01633    0.01861
C57   1    0.693706    0.248819    0.220896    11.00000    0.13791    0.13229 =
         0.05277    0.00988    0.02194    0.05014
AFIX 137
H57A  3    0.676596    0.279738    0.246945    11.00000   -1.50000
H57B  3    0.665277    0.251192    0.178361    11.00000   -1.50000
H57C  3    0.728751    0.287354    0.225242    11.00000   -1.50000
AFIX   0
C58   1    0.536998    0.388440    0.412984    11.00000    0.05426    0.11148 =
         0.05413    0.00252    0.01977    0.03290
C59   1    0.547978    0.612639    0.427532    11.00000    0.05057    0.12280 =
         0.07900    0.00824    0.02923    0.01047
AFIX 137
H59A  3    0.578964    0.562133    0.433978    11.00000   -1.50000
H59B  3    0.560391    0.660483    0.462030    11.00000   -1.50000
H59C  3    0.540120    0.651135    0.389968    11.00000   -1.50000
AFIX   0

S1    7    0.897640    0.566499    0.669140    11.00000    0.08058    0.10594 =
         0.07473    0.01614    0.01350   -0.02133
F1    2    0.988288    0.574077    0.650476    11.00000    0.16685    0.28046 =
         0.21704   -0.00698    0.06233   -0.03611
F2    2    0.919469    0.477509    0.590975    11.00000    0.20201    0.13283 =
         0.25408   -0.07063    0.07074   -0.01550
F3    2    0.914909    0.641519    0.576267    11.00000    0.23388    0.19764 =
         0.19005    0.02790    0.11974    0.00402
O1    5    0.835414    0.552377    0.633794    11.00000    0.06631    0.11611 =
         0.08909   -0.00478    0.01198   -0.01833
O2    5    0.910156    0.673684    0.693364    11.00000    0.12639    0.13580 =
         0.18013   -0.04688    0.05062   -0.03799
O3    5    0.925081    0.489642    0.713800    11.00000    0.07770    0.19196 =
         0.13207    0.06693    0.01949   -0.00259
C29   1    0.926482    0.566172    0.623812    11.00000    0.12544    0.15398 =
         0.13554    0.00856    0.03575   -0.01088
HKLF 4


REM  p21c_a.res in P2(1)/c
REM wR2 = 0.232581, GooF = S = 1.02488, Restrained GooF = 1.01447 for all data
REM R1 = 0.073724 for 9136 Fo > 4sig(Fo) and 0.094495 for all 13295 data
REM 681 parameters refined using 1143 restraints

END

WGHT      0.1217      0.0000

REM Highest difference peak  1.394,  deepest hole -1.159,  1-sigma level  0.109
Q1    1   0.1186  0.9327  0.4459  11.00000  0.05    1.39
Q2    1   0.0401  0.8608  0.4416  11.00000  0.05    1.14
Q3    1   0.7010  0.0739  0.3014  11.00000  0.05    0.88
Q4    1   0.7822  0.0376  0.3800  11.00000  0.05    0.80
Q5    1   0.0737  0.8856  0.4544  11.00000  0.05    0.73
Q6    1   0.7963  0.1345  0.3202  11.00000  0.05    0.71
Q7    1   0.9313  0.6406  0.6617  11.00000  0.05    0.70
Q8    1   0.7717  0.1279  0.2976  11.00000  0.05    0.66
Q9    1   0.0611  0.9829  0.3756  11.00000  0.05    0.61
Q10   1   0.6787  0.0068  0.2555  11.00000  0.05    0.56
Q11   1   0.7033  0.1361  0.3432  11.00000  0.05    0.51
Q12   1   0.0675  0.9381  0.3395  11.00000  0.05    0.51
Q13   1   0.6057 -0.0403  0.2615  11.00000  0.05    0.42
Q14   1   0.0402  1.0316  0.4439  11.00000  0.05    0.42
Q15   1  -0.0240  0.9048  0.2890  11.00000  0.05    0.41
Q16   1   0.8408  0.0988  0.3390  11.00000  0.05    0.41
Q17   1   0.9422  0.5231  0.6970  11.00000  0.05    0.41
Q18   1   0.8540  0.1388  0.4629  11.00000  0.05    0.38
Q19   1   0.7433  0.0390  0.2216  11.00000  0.05    0.37
Q20   1   0.9215  0.5146  0.6583  11.00000  0.05    0.37
Q21   1   0.6621  0.1108  0.2169  11.00000  0.05    0.36
Q22   1  -0.0621  0.9723  0.3974  11.00000  0.05    0.35
Q23   1   0.9236  0.5793  0.7262  11.00000  0.05    0.35
Q24   1   0.9379  0.2441  0.5455  11.00000  0.05    0.34
Q25   1   0.4065  0.5216  0.4330  11.00000  0.05    0.34
Q26   1   0.3394  0.5813  0.4398  11.00000  0.05    0.34
Q27   1   0.7996 -0.0129  0.4049  11.00000  0.05    0.33
Q28   1   0.7814 -0.0851  0.4741  11.00000  0.05    0.33
Q29   1   0.9529  0.5863  0.7158  11.00000  0.05    0.32
Q30   1   0.2000  0.9484  0.4801  11.00000  0.05    0.32
;
_shelx_res_checksum              97020
_shelx_hkl_file                  
;
  -1   0   0    0.00    0.19
  -2   0   0  354.01   10.83
  -3   0   0  216.08    9.86
  -4   0   0  796.84   21.23
  -5   0   0 1002.54   25.65
  -6   0   0 2613.89   44.55
  -7   0   0  728.44   25.06
  -8   0   0  238.32   15.34
  -8   0   0  178.44   13.03
  -9   0   0    3.29    3.63
  -9   0   0    7.51    3.57
 -10   0   0   27.94    6.10
 -10   0   0   15.25    4.05
 -11   0   0  558.80   28.46
 -11   0   0  532.35   26.13
 -12   0   0 2571.63   60.48
 -12   0   0 2760.92   67.14
 -13   0   0 1129.41   42.52
 -13   0   0 1154.17   45.50
 -14   0   0   23.40    6.68
 -14   0   0   36.28    7.83
 -15   0   0   30.05    7.97
 -16   0   0   37.57    9.33
 -16   0   0   38.80    9.54
 -17   0   0  189.67   22.14
  17   0   0  202.02   21.36
  18   0   0  258.13   25.08
 -18   0   0  242.21   26.15
  19   0   0  241.35   24.41
 -19   0   0  222.25   25.20
 -20   0   0   71.17   14.56
  20   0   0   65.05   12.54
  21   0   0   39.69    9.76
 -21   0   0   37.17   10.80
  22   0   0   50.49   10.30
 -22   0   0   58.60   12.93
 -23   0   0   34.87   10.05
  23   0   0   31.05    7.27
  24   0   0  302.64   23.43
 -24   0   0  300.12   27.37
 -25   0   0   32.00    8.21
 -26   0   0    6.51    3.57
 -27   0   0    2.42    1.69
   0   1   0    0.65    0.36
  -1   1   0 1885.05   26.44
   1   1   0 1853.15   19.84
  -2  -1   0   95.34    4.22
   2   1   0   97.88    5.07
  -3  -1   0   74.69    3.95
  -3   1   0   70.25    7.00
  -4  -1   0  595.23   14.29
  -4   1   0  643.90   22.86
  -5   1   0   10.74    3.24
  -5  -1   0    9.89    2.16
  -6  -1   0   30.25    4.20
  -6   1   0   28.88    5.36
  -6  -1   0   20.86    3.57
  -7  -1   0  187.95   11.47
  -7  -1   0  203.54   12.45
  -8  -1   0    2.95    1.48
  -8  -1   0    8.35    2.78
  -8   1   0    4.03    2.39
  -9   1   0   12.28    4.07
  -9  -1   0    9.29    2.94
  -9  -1   0   13.51    3.80
 -10  -1   0  229.98   16.39
 -10   1   0  286.05   19.14
 -10  -1   0  264.13   16.87
 -11  -1   0  374.90   21.40
 -11  -1   0  390.40   22.91
 -11   1   0  383.47   24.27
 -11   1   0  407.30   24.04
 -12  -1   0  166.27   15.99
 -12  -1   0  143.70   13.99
 -12   1   0  138.49   14.65
 -12   1   0  163.41   16.67
 -13  -1   0   48.12    9.07
 -13   1   0   44.07    9.44
 -13   1   0   44.51    8.57
 -14   1   0   99.51   14.60
 -14  -1   0  113.60   14.79
 -14   1   0   97.14   13.52
 -15   1   0   32.67   10.45
 -15  -1   0   19.85    9.56
 -16   1   0   47.34   10.72
 -16   1   0   66.26   13.05
 -16  -1   0   47.84   11.36
 -17   1   0   78.05   14.57
  17  -1   0   83.18   13.48
 -17   1   0   72.80   13.88
  17   1   0   83.73   13.85
 -17  -1   0   75.70   13.98
 -18   1   0    5.23    3.58
 -18  -1   0    6.92    5.32
  18  -1   0    3.74    2.85
  18   1   0    0.91    1.82
 -19  -1   0  205.47   24.19
 -19   1   0  180.55   23.46
  19   1   0  188.45   21.39
  19  -1   0  210.59   22.78
  20   1   0   24.39    7.76
  20  -1   0   26.57    8.11
 -20  -1   0   18.75    7.39
 -20   1   0   26.34    9.25
  21   1   0    5.00    4.13
 -21   1   0    8.81    5.17
 -21  -1   0    7.76    5.82
  21  -1   0    2.39    2.93
 -22  -1   0   38.17   10.21
 -22   1   0   28.18    9.01
  22   1   0   28.18    7.57
  22  -1   0   28.59    7.82
  23   1   0  146.68   17.24
  23  -1   0  155.62   17.97
 -23   1   0  151.67   20.62
 -23  -1   0  154.66   20.31
 -24   1   0    0.70    2.62
 -24  -1   0    1.10    2.29
  24   1   0    0.24    2.94
  24  -1   0   -1.89    2.38
 -25   1   0   66.27   11.93
 -25  -1   0   54.52   10.78
 -26  -1   0    0.14    0.70
 -26   1   0    1.33    1.97
 -27   1   0   -1.68    1.80
 -27  -1   0    1.24    1.13
   0   2   0 6242.72   49.53
  -1   2   0   65.53    6.18
   1   2   0   86.13    3.95
   2   2   0  213.77    9.68
  -2   2   0  192.60   12.50
  -3  -2   0   32.08    3.22
   3   2   0   45.99    4.75
  -4  -2   0  112.45    6.70
  -4   2   0  142.81   11.99
  -5   2   0   19.74    5.22
  -5  -2   0    3.11    1.38
  -6   2   0  980.76   33.26
  -6  -2   0  657.41   19.88
  -7   2   0 2004.18   48.30
  -7  -2   0 1693.30   34.78
  -8  -2   0   98.33    9.15
  -8   2   0  130.50   12.84
  -9   2   0    8.14    3.68
  -9  -2   0   12.45    3.54
 -10  -2   0    3.66    2.29
 -10   2   0    1.69    0.92
 -11  -2   0    6.96    3.42
 -11   2   0    2.88    1.33
 -12  -2   0  601.78   29.86
 -12   2   0  819.23   36.98
 -13   2   0  126.89   15.95
 -13  -2   0  126.89   14.40
 -14   2   0   90.59   15.86
 -14   2   0   79.83   13.56
 -15   2   0    2.32    2.03
 -15   2   0   22.18    7.20
  16  -2   0   12.61    4.81
 -16   2   0   13.01    5.86
 -16  -2   0   18.29    7.96
 -16   2   0   12.95    5.78
  16   2   0   14.26    6.20
 -16   2   0    8.05    4.20
 -17  -2   0   16.62    6.83
  17  -2   0   12.41    5.28
 -17   2   0    9.04    5.37
 -17   2   0    5.64    4.02
  17   2   0   17.08    6.45
  18  -2   0   55.64   11.69
 -18   2   0   39.79   11.09
 -18  -2   0   61.16   12.74
 -18   2   0   47.69   11.92
  18   2   0   56.36   11.85
  19   2   0   44.73   10.41
  19  -2   0   48.51   11.09
 -19   2   0   41.79   11.68
 -19  -2   0   34.29    9.72
 -20   2   0   16.44    7.02
  20   2   0   14.44    6.13
 -20  -2   0   17.36    7.09
  20  -2   0   20.12    7.09
 -21  -2   0   -0.70    1.43
  21  -2   0   -1.57    3.47
 -21   2   0   -4.18    3.62
  21   2   0   -1.47    1.91
 -22   2   0   14.58    7.53
  22  -2   0    8.35    4.08
 -22  -2   0   10.62    5.31
  22   2   0   17.33    5.83
 -23  -2   0   10.81    5.85
  23  -2   0    9.57    4.77
  23   2   0    3.26    1.62
 -23   2   0    8.61    5.67
  24   2   0   27.27    6.40
 -24   2   0   34.17    9.22
 -24  -2   0   33.80    8.52
 -25  -2   0   11.38    5.27
 -25   2   0   11.77    5.17
 -26   2   0    1.85    1.98
 -26  -2   0    0.54    1.00
 -27  -2   0    2.25    1.60
   0   3   0   -0.14    1.50
   1   3   0  104.67    6.61
   1   3   0  106.21    8.74
  -1   3   0   96.38    8.90
   2   3   0  107.33    8.57
   2   3   0   93.94    3.59
   3   3   0   74.65    7.27
  -3   3   0   45.53    7.11
  -4   3   0  680.90   28.06
   4   3   0  586.92   21.21
   5   3   0 1627.82   36.25
  -5  -3   0 1530.90   26.77
  -6  -3   0   55.95    5.69
  -6   3   0   53.28    8.31
  -7  -3   0 1152.81   28.10
  -7   3   0 1356.37   42.71
  -8   3   0  319.53   21.31
  -8  -3   0  240.07   14.01
  -9   3   0    1.04    2.17
  -9  -3   0    4.05    2.12
 -10  -3   0   80.43    9.16
 -10   3   0  103.23   12.61
 -11   3   0 1052.42   42.02
 -12   3   0   38.63    8.51
 -13   3   0  485.51   30.55
 -14   3   0   29.41    8.20
 -14   3   0   30.61    7.91
 -15   3   0    2.15    2.47
 -15   3   0    1.39    0.75
 -15   3   0    0.40    2.43
  16  -3   0  192.80   20.88
  16   3   0  195.87   21.53
 -16   3   0  144.40   19.16
 -16   3   0  185.84   22.94
 -16   3   0  178.95   22.64
 -16  -3   0  186.02   21.94
  17  -3   0  297.81   26.76
 -17   3   0  320.33   31.51
  17   3   0  329.09   28.21
 -17   3   0  298.62   29.96
 -17  -3   0  316.94   29.11
  18  -3   0   21.66    7.23
 -18   3   0   24.23    8.66
 -18   3   0   26.58    9.36
  18   3   0   16.87    6.55
 -18  -3   0   17.59    6.51
  19  -3   0  263.95   25.78
  19   3   0  258.38   25.37
 -19   3   0  254.32   28.65
 -19  -3   0  257.58   27.73
  20   3   0  129.08   17.83
  20  -3   0  152.45   19.62
 -20  -3   0  135.80   19.75
 -20   3   0  128.48   20.36
  21   3   0    4.22    2.01
  21  -3   0    4.44    2.67
 -21   3   0    9.06    4.37
 -21  -3   0    4.87    2.89
 -22   3   0   75.27   15.00
 -22  -3   0   68.44   13.35
  22   3   0   76.61   12.70
 -23   3   0  243.99   25.81
  23   3   0  214.91   20.43
 -23  -3   0  226.90   23.33
  24   3   0   30.75    7.09
 -24   3   0   38.58   10.09
 -24  -3   0   32.94    8.52
 -25  -3   0   34.69    8.07
 -26  -3   0   42.65    8.03
 -27  -3   0    2.46    2.15
   0   4   0 1189.06   28.36
  -1   4   0  133.33   10.81
   1   4   0  150.97    7.88
  -2   4   0   12.86    3.43
   2   4   0   11.28    1.30
  -3   4   0    0.13    0.65
   3   4   0    0.37    0.69
  -4   4   0    5.82    3.74
   4   4   0    1.94    1.93
   5   4   0    4.71    2.57
  -5   4   0    2.49    2.66
  -6   4   0   17.81    5.22
  -7   4   0  282.84   20.58
  -8   4   0  230.40   19.03
  -9   4   0  129.85   14.44
 -10   4   0   -0.45    1.98
 -11   4   0  154.16   17.04
 -12   4   0  199.34   19.71
 -13   4   0    5.64    2.83
 -14   4   0    2.94    4.03
 -15   4   0    9.57    4.57
  15  -4   0   11.31    5.33
 -15  -4   0   13.50    6.20
 -15   4   0   13.41    6.17
 -15   4   0   19.89    7.98
  15   4   0   15.48    6.46
 -16   4   0   14.07    6.92
 -16   4   0    3.10    1.93
  16  -4   0   17.74    6.69
  16   4   0   26.38    8.76
 -16  -4   0   13.92    8.15
 -16   4   0   23.91    8.94
  17   4   0    2.51    3.49
 -17   4   0    6.34    4.52
 -17  -4   0    4.02    4.11
 -17   4   0    2.26    3.50
  17  -4   0    1.05    2.85
  18   4   0   76.19   13.92
 -18  -4   0   72.44   14.56
  18  -4   0   73.50   13.33
 -18   4   0   70.83   15.32
 -19  -4   0   76.26   15.08
  19   4   0   72.69   13.42
 -19   4   0   67.55   14.93
 -20  -4   0    3.86    4.81
 -20   4   0    1.06    2.30
  20   4   0   -1.85    3.17
 -21   4   0    1.18    2.44
  21   4   0    2.14    2.80
 -21  -4   0    1.87    2.20
  22   4   0    5.00    2.90
 -22   4   0    3.61    2.21
 -22  -4   0    7.76    4.12
 -23  -4   0    1.94    3.11
 -23   4   0   -1.89    3.62
  23   4   0    1.87    2.34
 -24  -4   0   33.92    8.05
  24   4   0   29.80    6.31
 -25  -4   0   24.23    6.34
 -26  -4   0    2.30    1.59
   0   5   0   -0.49    1.38
   0   5   0   -0.08    0.84
  -1   5   0    4.18    2.25
   1   5   0    2.89    1.01
  -2   5   0    1.28    1.47
   2   5   0    0.20    2.03
  -3   5   0   62.31    8.62
   3   5   0   43.34    7.41
  -4   5   0  136.95   13.92
   4   5   0   71.21    9.56
   5   5   0  115.16   12.33
  -5   5   0  263.33   19.95
  -6   5   0   18.32    6.46
   6   5   0   12.42    4.30
  -7   5   0  560.76   31.13
  -8   5   0  336.21   24.21
  -9   5   0   -0.98    2.25
 -10   5   0   99.93   13.92
 -11   5   0  354.10   27.11
 -12   5   0    0.60    1.46
 -13   5   0  178.20   20.04
 -14   5   0    2.02    3.13
 -14   5   0    4.55    2.15
  14   5   0   -2.35    3.27
 -14  -5   0   -0.08    1.36
 -15   5   0   62.58   13.07
 -15   5   0   51.97   13.06
 -15   5   0   72.91   17.33
 -15  -5   0   55.96   12.98
  15   5   0   62.63   12.82
 -16   5   0   65.07   14.89
 -16   5   0   50.73   12.69
 -16  -5   0   60.65   13.24
  16   5   0   57.96   12.54
 -16   5   0   73.21   14.34
 -17   5   0   82.11   16.74
 -17   5   0   91.83   18.01
 -17  -5   0   98.25   16.67
  17   5   0   87.32   15.06
  18   5   0   -0.58    1.27
 -18  -5   0    3.01    3.58
 -18   5   0    7.14    5.42
  19   5   0   73.23   13.78
 -19   5   0   76.23   15.47
 -19  -5   0   64.44   13.57
 -20   5   0   41.28   11.40
  20   5   0   28.00    8.23
 -20  -5   0   37.03   10.18
 -21  -5   0    3.74    2.15
  21   5   0   -0.36    1.43
  22   5   0   26.02    7.29
 -22  -5   0   20.34    6.66
  23   5   0   20.07    5.63
 -23  -5   0   23.10    6.93
 -24  -5   0    4.02    2.97
  24   5   0    2.76    1.65
 -25  -5   0   26.52    6.00
 -26  -5   0    7.27    2.78
   0   6   0  961.06   40.13
   0   6   0 1285.93   29.47
  -1   6   0   18.88    5.55
   1   6   0   18.20    5.22
  -2   6   0    1.92    1.93
   2   6   0    2.07    1.53
  -3   6   0   20.48    5.23
   3   6   0    8.61    3.53
   4   6   0   79.99   11.55
  -4   6   0   64.89   10.43
  -5   6   0  267.81   20.93
   5   6   0  220.44   19.35
  -6   6   0 1733.34   55.02
   6   6   0 1569.90   51.88
  -7   6   0  412.24   27.59
  -8   6   0  131.06   16.05
  -9   6   0   52.28   10.16
 -10   6   0   51.67    9.91
 -11   6   0  105.77   15.36
 -12   6   0  556.70   36.42
 -13   6   0   87.81   14.98
  13   6   0   80.17   14.42
 -13   6   0   80.13   16.02
 -14   6   0   39.91   10.37
 -14   6   0   46.45   12.04
 -14  -6   0   45.63   11.05
  14   6   0   57.89   12.38
 -15  -6   0    1.83    1.46
 -15   6   0   -1.42    1.71
  15   6   0    0.90    4.35
 -15   6   0    0.97    2.76
  16   6   0   37.85    9.91
 -16   6   0   40.08   11.82
 -16  -6   0   37.44   10.86
  17   6   0   38.50   10.64
 -17  -6   0   53.51   12.41
  18   6   0  199.32   23.11
 -18  -6   0  218.12   24.80
  19   6   0  172.74   20.58
 -19  -6   0  170.05   21.76
 -20  -6   0    2.14    2.99
  20   6   0    3.86    2.62
  21   6   0    2.98    1.11
 -21  -6   0   -3.62    3.53
 -22  -6   0   10.13    4.63
  22   6   0   14.74    4.76
  23   6   0    3.06    2.00
 -23  -6   0    3.01    2.72
 -24  -6   0   57.49    9.29
 -25  -6   0   32.68    6.26
   0   7   0   -2.75    3.48
  -1   7   0   60.40   11.17
   1   7   0   67.12   11.81
  -2   7   0  149.25   18.14
   2   7   0  141.74   16.73
   3   7   0   65.80   11.44
  -3   7   0   78.68   13.85
  -3   7   0  106.59   12.05
  -4   7   0  112.04   13.20
   4   7   0  162.82   18.27
  -5   7   0   38.02    7.89
   5   7   0   91.49   13.90
   6   7   0   17.18    6.33
  -6   7   0   23.22    6.91
  -7   7   0   30.58    7.93
  -8   7   0   39.73    8.95
  -9   7   0   18.14    5.59
 -10   7   0   29.02    7.73
  11   7   0   42.05   10.13
 -11   7   0    3.43    1.24
  12   7   0   28.95    8.56
 -12   7   0   15.76    6.20
 -13   7   0   -4.37    5.33
  13   7   0    5.16    3.80
 -14   7   0   49.38   11.79
  14   7   0   52.07   11.83
 -15  -7   0   46.95   12.27
  15   7   0   48.89   11.90
 -16  -7   0   83.04   15.77
  16   7   0   73.35   14.49
 -17  -7   0   45.17   11.72
  17   7   0   48.54   11.64
 -18  -7   0   26.21    8.84
  18   7   0   22.07    8.10
 -19  -7   0   27.67    8.61
  19   7   0   39.95    9.75
 -20  -7   0   26.84    8.17
  20   7   0   17.20    6.33
  21   7   0    5.12    2.32
 -21  -7   0    4.85    2.49
  22   7   0   12.84    4.22
 -22  -7   0    6.81    3.81
 -23  -7   0    8.99    4.12
  23   7   0    7.88    2.65
 -24  -7   0    4.95    2.58
   0   8   0   64.88   12.37
  -1   8   0   20.76    7.24
   1   8   0   21.08    7.19
  -2   8   0   32.30    9.73
   2   8   0   27.31    8.53
   3   8   0    1.24    1.60
  -3   8   0    4.16    3.44
  -4   8   0    2.67    1.23
   4   8   0    1.29    1.53
   5   8   0   55.49   11.82
  -5   8   0   41.15   11.77
   6   8   0  192.97   22.22
  -6   8   0  156.25   22.95
  -7   8   0   21.16    9.64
  -7   8   0   54.07   10.89
  -8   8   0  188.92   21.05
   8   8   0  194.13   17.28
  -8   8   0  167.61   25.35
   9   8   0   35.89    9.58
  -9   8   0   16.04    5.83
   9   8   0   23.51    6.15
  -9   8   0   30.28   11.54
 -10   8   0   -1.32    2.25
  10   8   0    4.63    4.37
  11   8   0   34.55    9.38
 -11   8   0   22.09    7.04
 -11   8   0   22.45   10.16
  12   8   0  139.24   19.79
 -12   8   0  127.76   23.18
  13   8   0    0.19    1.77
  14   8   0   56.87   13.19
 -15  -8   0   11.08    5.10
  15   8   0   15.00    6.15
  16   8   0   12.71    6.61
 -16  -8   0   11.15    5.21
 -17  -8   0    7.12    4.46
  17   8   0    6.64    4.81
 -18  -8   0   26.21    8.21
  18   8   0   15.52    6.06
 -19  -8   0    3.75    3.66
  19   8   0   11.12    5.14
 -20  -8   0   21.35    7.19
  20   8   0   26.08    6.93
  21   8   0   -1.68    1.79
 -21  -8   0    2.76    2.19
 -22  -8   0    9.89    3.76
  22   8   0    8.62    2.87
 -23  -8   0    2.70    1.65
   0   9   0   -2.35    4.76
   1   9   0  162.79   21.68
  -1   9   0  133.33   19.92
   1   9   0  173.17   15.64
  -2   9   0   26.24    8.90
   2   9   0   43.79   11.28
   2   9   0   55.61    8.90
  -3   9   0    6.89    4.04
   3   9   0    6.22    4.31
   3   9   0   -0.92    2.00
   4   9   0   75.64   10.45
  -4   9   0   82.15   11.42
   4   9   0   74.29   15.06
  -4   9   0   77.13   15.95
   5   9   0  347.54   32.36
  -5   9   0  297.19   21.80
   5   9   0  299.96   21.16
  -5   9   0  273.02   30.85
  -6   9   0   21.21    6.06
  -6   9   0    6.08    4.36
   6   9   0   25.58    6.42
  -7   9   0  256.66   31.80
   7   9   0  252.16   20.24
  -7   9   0  221.63   18.69
  -8   9   0   76.06   17.78
   8   9   0   69.37   13.81
   8   9   0  113.18   13.70
   9   9   0    1.88    1.15
   9   9   0   12.74    6.82
  -9   9   0    4.71    5.71
  10   9   0   21.31    8.15
 -10   9   0   22.21    9.66
  11   9   0  254.14   27.25
  12   9   0   26.79    8.51
  13   9   0   62.53   13.73
  14   9   0   40.79   10.48
 -15  -9   0    3.19    2.47
  15   9   0    8.43    4.57
 -16  -9   0   39.81    9.98
  16   9   0   37.66    9.77
 -17  -9   0  102.61   16.17
  17   9   0   90.55   14.61
  18   9   0    1.87    0.87
 -18  -9   0    5.35    4.11
 -19  -9   0   47.71   10.03
  19   9   0   32.80    7.46
 -20  -9   0   23.91    6.40
  20   9   0   18.61    5.03
 -21  -9   0   -1.61    1.91
  21   9   0   -1.87    1.20
 -22  -9   0    6.43    2.76
   0  10   0   29.31    9.95
   0  10   0    2.01    2.40
  -1  10   0    5.86    4.40
   1  10   0    9.03    3.86
  -1  10   0   25.84    9.94
   1  10   0   12.75    7.11
  -2  10   0   16.37   11.15
   2  10   0    6.46    6.29
  -2  10   0    8.11    4.90
   2  10   0    3.82    1.05
   3  10   0    1.32    1.59
   3  10   0    0.67    1.56
  -3  10   0    0.70    2.34
  -3  10   0   -4.34    4.86
  -4  10   0    3.42    1.84
   4  10   0    0.04    2.98
  -5  10   0   -2.94    2.76
   5  10   0    0.91    2.01
  -5  10   0    0.33    2.14
   6  10   0   15.59    5.33
  -6  10   0   22.54    6.73
   7  10   0   71.04   10.91
  -7  10   0   65.95   16.62
  -7  10   0   82.65   11.90
   8  10   0   28.30    7.33
   8  10   0   14.53    6.24
   9  10   0   12.77    5.92
  10  10   0   32.68   10.21
  11  10   0    7.75    5.78
  12  10   0   31.54    9.80
  13  10   0   25.05    8.39
 -14 -10   0    8.54    4.84
  14  10   0    3.85    2.53
 -15 -10   0    3.25    2.64
  15  10   0    4.04    2.89
  16  10   0    2.56    3.13
 -16 -10   0   -0.56    2.84
  17  10   0    3.02    3.03
 -17 -10   0    1.43    1.45
  18  10   0   17.99    5.42
 -18 -10   0   12.86    5.07
 -19 -10   0   27.90    6.81
  19  10   0   28.05    6.10
 -20 -10   0   10.36    3.76
  20  10   0    4.54    2.09
 -21 -10   0   -0.61    1.28
   0  11   0    4.71    4.25
  -1  11   0  104.00   13.73
   1  11   0  117.18   14.65
   2  11   0    7.60    3.85
  -2  11   0    8.57    3.95
  -3  11   0   41.75    9.01
   3  11   0   31.81    7.16
  -4  11   0    4.41    1.66
   4  11   0    0.06    2.52
   5  11   0   23.68    6.38
  -5  11   0   22.96    6.45
  -6  11   0    4.77    4.02
   6  11   0    4.23    3.36
  -7  11   0   43.11    8.61
   7  11   0   51.31    9.54
   8  11   0   -0.14    1.19
   8  11   0    7.00    3.67
   9  11   0    6.73    5.72
  10  11   0    3.44    2.29
  11  11   0    7.94    5.79
  12  11   0    2.23    2.90
  13  11   0   16.80    7.06
  14  11   0    5.67    3.56
 -14 -11   0    3.85    2.39
 -15 -11   0    1.19    2.03
  15  11   0    1.79    2.26
  16  11   0    5.37    3.76
 -16 -11   0    0.55    2.07
 -17 -11   0    9.48    4.21
  17  11   0   10.16    3.93
  18  11   0   -0.98    1.18
 -18 -11   0    1.37    0.95
  19  11   0   13.33    3.29
 -19 -11   0   19.89    5.00
   0  12   0  197.13   20.11
   1  12   0   77.18   12.16
  -1  12   0   67.30   11.78
   2  12   0    8.08    4.02
  -2  12   0    5.76    3.01
   3  12   0   -1.10    1.93
  -3  12   0   -2.75    2.60
  -4  12   0    0.03    1.06
   4  12   0   -1.66    1.83
  -5  12   0   38.94    8.48
   5  12   0   41.43    8.44
  -6  12   0  109.18   13.75
   6  12   0  127.74   19.49
   6  12   0  106.75   13.96
  -7  12   0   16.97    5.18
   7  12   0   17.79    7.61
   8  12   0    4.84    3.17
   9  12   0   -1.55    2.40
  10  12   0    7.30    4.78
  11  12   0   13.97    5.77
  12  12   0   58.59   11.73
  13  12   0   14.05    5.78
 -13 -12   0   25.34    7.82
  14  12   0    0.27    0.91
 -14 -12   0    0.27    1.10
  15  12   0    1.97    2.25
 -15 -12   0    2.47    1.73
 -16 -12   0    2.53    1.73
  16  12   0    2.26    1.64
 -17 -12   0    1.97    1.68
  17  12   0   -0.40    0.50
   0  13   0   -1.45    1.11
  -1  13   0   -1.61    1.43
   1  13   0   -0.23    1.01
   2  13   0   14.71    5.00
  -2  13   0   15.63    5.42
   3  13   0   57.28    9.90
  -3  13   0   46.20    9.18
  -4  13   0   19.94    5.85
   4  13   0   22.78    6.19
   5  13   0    4.46    4.84
  -5  13   0    3.74    3.27
   6  13   0    0.82    3.52
  -6  13   0   -0.37    1.04
   7  13   0    5.08    3.79
   8  13   0   11.76    5.07
   9  13   0    9.75    5.12
  10  13   0   12.01    4.69
  11  13   0   18.56    6.10
 -12 -13   0    0.64    1.75
  12  13   0    0.97    2.02
  13  13   0    5.26    3.12
 -13 -13   0    1.41    1.23
  14  13   0    7.92    3.17
 -14 -13   0    9.33    3.68
 -15 -13   0    6.00    2.69
  15  13   0    4.60    2.01
   0  14   0    1.37    1.62
   1  14   0   -0.22    1.83
  -1  14   0   -0.29    1.39
  -2  14   0   -0.72    2.26
   2  14   0    0.13    2.33
  -3  14   0   -0.17    1.43
   3  14   0    0.67    0.63
   4  14   0    9.66    4.84
  -4  14   0    2.83    1.83
  -5  14   0    4.98    2.62
   5  14   0    4.92    3.74
   6  14   0   11.72    5.00
   7  14   0    1.34    1.61
   8  14   0    9.38    4.16
   9  14   0    0.60    1.41
  10  14   0   -2.83    2.38
 -11 -14   0    3.84    2.52
  11  14   0    2.47    1.61
 -12 -14   0    4.40    2.49
  12  14   0    4.41    2.03
   0  15   0    1.02    1.88
   1  15   0   13.39    4.67
  -1  15   0    7.25    3.58
   2  15   0    2.26    2.11
   3  15   0   -0.75    1.39
   4  15   0    4.67    2.60
   5  15   0   15.66    4.94
   6  15   0   -1.20    1.33
   7  15   0    4.09    2.09
   8  15   0   -0.32    1.06
 -27   0   1    1.71    0.65
 -26   0   1   -0.41    1.62
  25   0  -1   -0.98    2.28
 -25   0   1    1.09    1.00
 -24   0   1    1.78    2.09
  24   0  -1    0.12    1.30
  23   0  -1   -0.01    1.09
 -23   0   1    0.01    2.52
 -22   0   1    8.14    5.58
  22   0  -1    0.06    1.18
 -21   0   1   -1.61    1.04
  21   0  -1    0.52    0.67
 -20   0   1    0.52    3.20
  20   0  -1   -0.41    1.27
  19   0  -1    2.37    3.49
 -19   0   1    0.06    0.96
 -18   0   1   -1.45    3.33
  18   0  -1   -0.64    0.74
 -17   0   1   -0.38    1.02
  17   0  -1    1.70    1.60
 -16   0   1   -0.41    3.26
 -16   0   1   -3.79    3.35
 -15   0   1    2.14    3.04
 -15   0   1    1.52    2.61
 -14   0   1    0.54    1.74
 -14   0   1   -0.42    2.14
 -13   0   1    3.56    2.94
 -13   0   1    1.33    2.37
 -12   0   1    1.96    2.80
 -12   0   1    1.18    2.01
 -11   0   1    0.20    1.78
 -11   0   1    0.72    1.94
 -10   0   1    0.54    1.39
  -9   0   1    6.52    4.89
  -8   0   1    1.82    1.68
  -7   0   1    1.18    1.78
  -6   0   1    0.72    1.84
  -5   0   1   -1.04    1.88
  -4   0   1    0.04    0.29
  -3   0   1    4.55    1.10
  -2   0   1    0.37    0.15
  -1   0   1    0.91    0.36
   0   0  -1    1.14    0.42
  -1   0  -1    0.83    0.43
  -2   0  -1    0.82    0.56
  -2   0  -1    1.22    0.79
  -3   0  -1    0.63    0.50
  -3   0  -1    0.92    0.92
  -4   0  -1    0.74    0.86
  -4   0  -1   -0.26    0.26
  -5   0  -1   -1.39    1.43
  -5   0  -1    1.23    1.45
  -6   0  -1    0.28    0.91
  -6   0  -1    0.67    1.36
  -7   0  -1    0.08    0.59
  -7   0  -1   -0.01    1.51
  -8   0  -1    0.38    0.98
  -8   0  -1   -0.43    1.59
  -9   0  -1   -0.82    1.10
  -9   0  -1    0.40    0.42
 -10   0  -1   -0.03    1.46
 -10   0  -1    1.18    2.09
 -11   0  -1    0.86    1.89
 -11   0  -1   -0.40    1.37
 -12   0  -1    0.83    1.24
 -12   0  -1   -1.24    1.84
 -13   0  -1   -2.57    3.06
 -14   0  -1    2.34    4.35
 -15   0  -1    5.00    7.44
 -16   0  -1    1.41    2.34
 -16   0  -1    3.71    1.73
 -17   0  -1   -1.02    3.67
  17   0   1    0.74    2.21
  18   0   1   -8.69    4.44
 -18   0  -1    1.05    2.23
  19   0   1   -8.10    4.31
 -19   0  -1   -0.86    1.60
  20   0   1   -1.06    2.07
 -20   0  -1    3.19    4.23
 -21   0  -1    0.64    1.71
  21   0   1   -8.33    4.27
 -22   0  -1    2.33    3.26
  22   0   1   -4.29    3.30
 -23   0  -1   -1.59    1.79
 -24   0  -1    1.55    2.11
 -25   0  -1    1.10    2.12
 -26   0  -1    0.67    2.02
 -27   0  -1    0.18    1.27
 -27  -1   1   32.11    6.75
 -27   1   1   30.89    6.57
 -26  -1   1   -0.08    1.82
 -26   1   1    1.97    2.19
  26   1  -1   -0.86    1.97
  25   1  -1  107.99   13.50
  25  -1  -1  116.75   14.06
 -25  -1   1  108.92   15.35
 -25   1   1  113.09   16.23
  24  -1  -1   91.89   13.44
 -24  -1   1   94.35   15.30
 -24   1   1   87.93   14.99
  24   1  -1   80.70   12.55
  23  -1  -1    0.75    1.87
  23   1  -1    2.01    2.84
 -23  -1   1    2.07    3.45
  22  -1  -1   31.92    8.80
 -22  -1   1   33.46    9.89
  22   1  -1   34.15    9.02
 -22   1   1   29.16    9.35
 -21   1   1  286.12   29.69
  21  -1  -1  268.34   26.02
  21   1  -1  249.32   24.93
 -21  -1   1  286.71   28.90
 -20   1   1    9.18    5.44
  20  -1  -1   12.78    5.46
  20   1  -1   13.84    5.74
 -20  -1   1   17.65    6.64
 -19  -1   1   90.26   15.95
  19   1  -1   89.31   14.83
 -19   1   1   96.93   16.69
  19  -1  -1   89.80   15.23
 -18  -1   1  249.00   25.84
  18  -1  -1  236.96   24.16
  18   1  -1  248.35   24.41
 -18   1   1  239.16   25.60
  17  -1  -1   -3.22    2.75
 -17   1   1   -1.00    3.50
 -17   1   1   -2.49    3.66
 -17  -1   1    1.48    1.34
  17   1  -1    5.10    4.53
 -17   1   1   -1.65    2.85
 -16   1   1   62.32   12.28
 -16   1   1   80.08   12.91
 -15   1   1  264.39   24.10
 -15   1   1  321.16   24.59
 -14  -1   1   88.82   12.28
 -14  -1   1   53.46    9.06
 -14   1   1   80.36   12.31
 -14   1   1   44.67    8.54
 -13  -1   1 1248.54   41.57
 -13  -1   1 1250.38   43.43
 -13   1   1 1224.95   45.78
 -13   1   1 1218.94   44.21
 -12  -1   1  354.69   21.80
 -12  -1   1  342.71   20.49
 -12   1   1  351.74   22.58
 -11  -1   1   10.37    3.61
 -11   1   1   21.67    5.59
 -11  -1   1   19.99    4.63
 -10  -1   1    0.26    0.75
 -10  -1   1    1.61    1.42
 -10   1   1    2.67    1.87
  -9   1   1  128.11   12.29
  -9  -1   1  119.10   10.27
  -8   1   1  142.56   13.19
  -8  -1   1  136.59   10.44
  -7  -1   1 1013.06   25.21
  -7   1   1 1008.95   33.69
  -6  -1   1  319.69   12.55
  -6  -1   1  304.38   13.44
  -5   1   1    6.19    2.21
  -5  -1   1   10.92    2.46
  -4  -1   1  465.36   10.71
  -4   1   1  415.59   16.51
  -3  -1   1  967.26   11.38
  -3  -1   1  992.92   15.03
  -2   1   1  511.79   11.83
   2   1  -1  417.53   12.23
  -1   1   1 4720.37   31.05
   0   1   1 1915.56   18.36
   0   1  -1 1725.97   16.99
  -1   1  -1    3.66    1.00
  -1  -1  -1    2.39    0.84
  -2  -1  -1  326.97   10.39
   2   1   1  347.73    7.64
  -3  -1  -1 1533.59   24.70
  -3   1  -1 1222.02   26.76
  -4  -1  -1  178.25    9.48
  -4   1  -1  325.41   15.29
  -5  -1  -1   13.73    2.64
  -5   1  -1   16.91    3.89
  -5  -1  -1   10.27    2.67
  -6   1  -1  173.25   12.93
  -6  -1  -1  134.21    9.30
  -7  -1  -1  244.40   14.74
  -7   1  -1  234.02   15.85
  -8  -1  -1   31.61    5.67
  -8   1  -1   25.72    5.59
  -8  -1  -1   21.22    4.37
  -9   1  -1  354.92   21.89
  -9  -1  -1  328.95   19.94
  -9   1  -1  357.04   21.22
 -10   1  -1  131.72   14.08
 -10  -1  -1  131.68   13.70
 -10   1  -1  113.19   12.42
 -11  -1  -1  385.37   24.68
 -11   1  -1  443.46   25.99
 -11   1  -1  358.78   24.41
 -12   1  -1  533.99   31.99
 -12   1  -1  581.67   31.35
 -12  -1  -1  561.82   31.40
 -13   1  -1    9.89    5.47
 -13   1  -1    4.49    3.70
 -13  -1  -1   11.41    4.27
 -14   1  -1    2.87    3.45
 -14  -1  -1    3.61    3.42
 -15   1  -1  287.84   26.31
 -15  -1  -1  333.20   27.77
 -16  -1  -1   64.89   12.57
  16   1   1   70.41   12.46
 -16   1  -1   68.26   13.18
  16  -1   1   63.55   11.45
 -16   1  -1   65.08   13.24
 -17   1  -1   98.21   16.53
  17  -1   1   82.21   13.71
 -17   1  -1  105.31   17.61
 -17  -1  -1  100.75   16.49
  17   1   1   87.93   14.33
 -18   1  -1  328.44   30.82
 -18  -1  -1  336.01   30.62
  18  -1   1  338.90   28.00
  18   1   1  328.55   27.75
  19   1   1   12.16    5.24
 -19   1  -1   10.66    6.61
  19  -1   1   10.95    4.77
 -19  -1  -1   13.90    6.59
  20  -1   1    7.91    4.43
 -20  -1  -1    8.17    6.05
  20   1   1    7.48    4.11
 -20   1  -1    5.40    4.32
 -21  -1  -1  166.60   22.09
  21  -1   1  172.98   19.65
  21   1   1  172.02   19.55
 -21   1  -1  164.01   22.35
  22  -1   1   13.35    5.31
 -22  -1  -1   18.02    6.91
 -22   1  -1   11.99    5.50
  22   1   1   16.67    5.78
 -23  -1  -1   49.67   11.23
 -23   1  -1   59.52   12.68
 -24   1  -1   87.05   14.75
 -24  -1  -1   93.99   15.03
 -25   1  -1    3.13    3.03
 -25  -1  -1    2.01    1.46
 -26  -1  -1    1.74    2.14
 -26   1  -1    0.73    0.82
 -27  -1  -1   61.13    8.33
 -27  -2   1    3.82    2.60
 -26  -2   1  114.98   14.19
  26   2  -1  112.54   11.65
 -26   2   1  104.94   14.01
 -25  -2   1   53.65   10.53
  25   2  -1   45.88    8.39
 -25   2   1   46.13   10.17
  24   2  -1   41.87    8.72
 -24   2   1   37.54    9.86
 -24  -2   1   46.24   10.44
 -23   2   1   76.76   14.70
 -23  -2   1   66.16   13.34
  23  -2  -1   75.04   13.03
  23   2  -1   65.65   11.93
 -22   2   1   -3.30    4.64
  22   2  -1   -0.64    1.52
 -22  -2   1   -4.07    4.35
  22  -2  -1    1.39    0.78
  21  -2  -1    6.13    3.26
 -21  -2   1    6.19    3.97
  21   2  -1    9.43    4.69
  20   2  -1  310.48   27.91
  20  -2  -1  346.61   29.88
 -20  -2   1  314.49   29.83
 -20   2   1  320.52   31.35
 -19   2   1   17.38    7.66
 -19  -2   1   16.90    7.07
 -19   2   1   21.29    7.59
  19   2  -1   17.29    6.72
  19  -2  -1   16.91    6.72
  18   2  -1    5.63    3.57
 -18  -2   1    4.08    4.58
 -18   2   1    8.52    5.54
 -18   2   1   -0.03    2.24
  18  -2  -1    2.07    1.68
 -17   2   1   25.35    8.62
 -17  -2   1   12.93    5.37
 -17   2   1    1.22    3.06
  17  -2  -1   12.34    4.84
  17   2  -1   11.64    4.96
 -17   2   1   11.32    6.29
 -16   2   1   10.95    5.23
 -16   2   1   15.21    5.82
 -16   2   1    8.08    3.35
 -15   2   1   76.08   13.05
 -15   2   1   54.80   10.44
 -14   2   1 1197.60   49.87
 -14   2   1 1180.27   46.78
 -13   2   1  407.92   26.54
 -12  -2   1   21.55    5.27
 -12   2   1    2.21    0.92
 -11  -2   1  171.13   13.75
 -11  -2   1  147.73   12.09
 -11   2   1  153.50   15.17
 -10  -2   1    1.53    1.37
 -10  -2   1   -0.40    0.61
  -9   2   1   13.87    4.73
  -9  -2   1   13.53    3.43
  -9  -2   1   14.22    3.17
  -8  -2   1 1593.43   31.11
  -8   2   1 1664.06   46.47
  -8  -2   1 1580.24   32.64
  -7   2   1 1273.17   41.13
  -7  -2   1 1230.14   24.23
  -7  -2   1 1253.27   26.09
  -6   2   1  113.55   17.00
  -6  -2   1  115.34    6.63
  -6  -2   1  101.59    6.64
  -5  -2   1  430.21   11.51
  -5   2   1  421.45   21.46
  -4  -2   1   99.38    3.47
   4   2  -1  102.59    8.29
  -3   2   1  442.28   16.36
   3   2  -1  453.00   16.23
  -2   2   1 9614.36   64.16
   2   2  -1 9999.00   71.33
   1   2  -1 2872.89   20.58
  -1   2   1 2977.63   30.03
   0   2   1    2.02    0.68
   0   2  -1    0.87    0.50
   1   2   1   24.99    2.23
  -1   2  -1   26.84    3.63
  -2  -2  -1  416.37   13.02
   2   2   1  416.88   12.40
  -3  -2  -1  245.93   10.80
   3   2   1  255.58   10.08
  -4   2  -1 1836.02   40.75
  -4  -2  -1 1803.00   31.24
  -5  -2  -1  914.98   24.21
  -5   2  -1  871.45   29.75
  -6  -2  -1   42.02    5.67
  -6   2  -1  109.01   11.03
  -7  -2  -1  190.02   13.05
  -7   2  -1  243.30   17.08
  -8   2  -1   30.53    6.37
  -8  -2  -1   36.19    5.96
  -9   2  -1  258.08   19.16
  -9  -2  -1  258.99   17.61
 -10  -2  -1 1360.99   43.16
 -10   2  -1 1344.62   44.86
 -11  -2  -1  812.50   35.37
 -11   2  -1  842.93   36.90
 -11   2  -1  802.47   37.68
 -12   2  -1    6.56    2.33
 -12  -2  -1    7.38    3.79
 -12   2  -1    9.21    4.90
 -13  -2  -1  318.83   24.55
 -13   2  -1  279.24   23.22
 -13   2  -1  275.98   24.36
 -14   2  -1    5.42    5.62
 -14   2  -1    5.17    5.45
 -15   2  -1   22.44    7.00
 -15   2  -1   27.89    9.01
 -16  -2  -1  608.50   39.44
 -16   2  -1  585.51   39.76
  16  -2   1  602.27   35.83
  16   2   1  650.53   38.48
 -16   2  -1  577.49   39.90
 -17  -2  -1  271.46   27.18
 -17   2  -1  290.51   29.10
  17  -2   1  273.46   24.74
  17   2   1  312.36   27.14
 -17   2  -1  275.52   28.68
 -18  -2  -1   23.87    8.07
 -18   2  -1   28.14    9.16
  18  -2   1   26.59    7.80
  18   2   1   33.76    8.80
 -18   2  -1   31.24    9.88
  19   2   1   80.34   13.73
 -19  -2  -1   75.71   14.94
  19  -2   1   80.36   14.34
 -19   2  -1   80.36   15.76
  20  -2   1    8.84    3.99
 -20  -2  -1    7.01    5.00
  20   2   1    9.90    4.68
 -20   2  -1    3.49    3.29
 -21   2  -1   -0.03    1.32
  21   2   1    4.31    3.63
 -21  -2  -1    4.95    3.98
  21  -2   1   -3.66    3.26
 -22   2  -1  199.57   24.32
  22  -2   1  196.06   19.97
  22   2   1  196.74   20.15
 -22  -2  -1  185.35   22.37
 -23   2  -1  187.24   22.51
 -23  -2  -1  188.15   21.77
 -24  -2  -1   -0.70    2.60
 -24   2  -1    2.93    2.57
 -25   2  -1    7.21    4.12
 -25  -2  -1    6.49    3.65
 -26  -2  -1    5.78    3.45
 -27  -2  -1   -0.37    1.13
 -27  -3   1    1.19    1.42
 -26  -3   1    5.78    2.48
 -25   3   1    6.09    2.99
  25   3  -1    6.75    3.43
 -25  -3   1    4.35    2.46
 -24  -3   1    0.35    1.06
  24   3  -1    1.80    1.75
 -24   3   1    0.03    2.70
 -23  -3   1    2.60    1.87
  23   3  -1    3.04    3.06
 -23   3   1    2.70    5.35
 -22   3   1    1.53    3.89
  22   3  -1    1.91    1.52
 -22  -3   1    1.13    1.59
  22  -3  -1   -1.09    0.74
  21   3  -1    0.50    2.00
 -21   3   1    4.87    5.53
 -21  -3   1    1.32    1.87
  21  -3  -1   -0.72    2.56
  20   3  -1    4.86    3.80
 -20  -3   1   10.86    5.76
  20  -3  -1    5.79    4.26
 -20   3   1    8.02    4.85
 -19   3   1   12.01    5.71
  19   3  -1   10.94    4.08
 -19  -3   1   10.59    5.69
  19  -3  -1   12.61    6.08
 -19   3   1   10.60    6.55
 -18   3   1    0.06    3.40
  18  -3  -1    0.15    2.60
 -18  -3   1   -0.41    3.38
 -18   3   1   -1.61    3.40
 -18   3   1    2.79    1.25
  18   3  -1   -1.18    2.11
 -17  -3   1    4.77    5.42
  17   3  -1    2.01    3.03
  17  -3  -1    0.54    2.67
 -17   3   1   -1.16    3.98
 -17   3   1    4.85    4.81
 -17   3   1   -0.06    2.48
  16   3  -1   11.28    5.96
 -16  -3   1    5.39    5.45
 -16   3   1    4.14    3.53
  16  -3  -1    5.65    3.17
 -16   3   1   -0.64    3.16
 -16   3   1   -0.45    2.89
 -15   3   1    1.57    0.68
 -15   3   1   -3.79    4.91
 -14   3   1    4.13    2.89
 -13   3   1   21.17    6.09
 -12   3   1  118.35   14.63
 -11   3   1  354.07   24.06
 -10   3   1  281.99   20.89
  -9   3   1  642.14   31.16
  -9  -3   1  509.27   19.00
  -8   3   1   38.91    9.75
  -8  -3   1   22.72    3.61
  -7   3   1   19.49    6.28
  -7  -3   1    8.83    2.09
  -6  -3   1   90.58    5.39
  -6   3   1   25.86    6.01
  -5   3   1   73.33   10.04
   5   3  -1   61.30    7.71
  -4   3   1    5.51    2.14
   4   3  -1   19.70    4.18
   3   3  -1   57.29    6.78
  -3   3   1   71.74    8.15
   2   3  -1  820.99   25.06
  -2   3   1  777.13   23.27
  -1   3   1  332.04   12.75
   1   3  -1  331.65    8.93
   0   3  -1  221.29    9.75
   0   3   1  242.00    9.24
   1   3   1  128.18    5.82
  -1   3  -1  129.66    8.85
  -2   3  -1  120.60    9.80
   2   3   1  123.52    5.00
  -3   3  -1   23.27    4.84
   3   3   1   18.16    1.89
  -4   3  -1    3.29    2.38
   4   3   1    1.22    1.10
  -4  -3  -1    2.49    1.53
  -5  -3  -1    2.72    1.56
  -5   3  -1   43.81    7.66
  -6  -3  -1    1.07    0.46
  -6   3  -1   44.40    7.65
  -7   3  -1   99.85   11.77
  -7  -3  -1   81.44    8.63
  -8   3  -1   46.84    8.84
  -8  -3  -1   33.97    5.86
  -9  -3  -1   78.64    9.53
  -9   3  -1   41.69    8.53
 -10   3  -1  186.95   17.55
 -10  -3  -1  108.18   11.67
 -11  -3  -1   16.60    4.69
 -11   3  -1    5.62    3.16
 -12   3  -1   -2.24    3.13
 -12   3  -1    1.57    2.12
 -13   3  -1   71.66   14.70
 -13   3  -1   83.12   15.30
 -14   3  -1    6.98    8.97
 -14   3  -1   13.89    7.84
 -15   3  -1   -0.70    2.20
 -15   3  -1    4.72    4.32
 -15   3  -1   -1.23    1.50
 -15  -3  -1    1.43    3.08
 -16   3  -1    5.81    5.13
 -16  -3  -1    7.53    4.50
  16   3   1   11.04    5.19
 -16   3  -1   12.41    6.36
  16  -3   1    5.65    2.78
  17  -3   1   10.34    4.05
 -17  -3  -1    7.98    3.62
  17   3   1    9.81    5.76
 -17   3  -1    3.85    2.39
 -17   3  -1    6.96    5.07
  18   3   1    1.93    2.39
 -18  -3  -1   -1.73    4.21
  18  -3   1    0.47    1.38
 -18   3  -1   -0.43    1.42
 -18   3  -1    1.85    1.02
  19  -3   1   13.96    5.71
 -19   3  -1   12.24    6.38
  19   3   1   16.30    7.19
 -19  -3  -1   12.92    7.09
  20  -3   1    0.49    2.09
 -20  -3  -1    2.29    2.15
 -20   3  -1    4.62    3.54
  20   3   1    1.14    3.02
 -21  -3  -1    5.16    4.23
 -21   3  -1   -0.15    1.61
  21   3   1    4.14    2.58
  22   3   1   -0.32    2.05
 -22  -3  -1    1.45    1.70
 -22   3  -1    1.27    3.39
 -23   3  -1   13.33    6.47
 -23  -3  -1    9.36    4.89
 -24  -3  -1    2.80    2.39
 -24   3  -1   -0.23    1.88
 -25  -3  -1    3.63    2.87
 -26  -3  -1   -0.10    0.65
 -26  -4   1   66.30    9.53
  25   4  -1   14.79    4.09
 -25  -4   1   22.63    6.15
 -24  -4   1   23.05    6.79
  24   4  -1   19.67    5.97
 -23  -4   1   23.04    7.64
 -23   4   1   25.03    7.91
  23   4  -1   27.98    7.37
 -22  -4   1    2.35    3.03
  22   4  -1    4.98    2.99
 -22   4   1    9.71    5.19
 -21  -4   1   34.13    9.75
  21   4  -1   37.21    9.57
 -21   4   1   30.52    9.75
  20   4  -1  225.77   23.86
 -20  -4   1  243.53   26.01
 -20   4   1  234.46   27.83
  19  -4  -1   60.79   12.89
  19   4  -1   64.46   12.87
 -19  -4   1   64.35   13.42
 -19   4   1   59.74   13.99
 -18   4   1   24.76    9.29
  18  -4  -1   17.38    6.17
  18   4  -1   22.97    7.97
 -18  -4   1   22.28    7.07
 -18   4   1   29.36   10.05
 -18   4   1   13.28    6.11
  17  -4  -1   50.59   11.47
  17   4  -1   59.38   12.31
 -17  -4   1   57.33   12.50
 -17   4   1   36.49    9.63
 -17   4   1   58.42   13.60
 -17   4   1   61.40   13.98
 -16   4   1   37.27    9.70
 -16  -4   1   43.18   11.22
  16   4  -1   34.38    9.40
 -16   4   1   35.87    9.93
  16  -4  -1   47.90   10.90
 -16   4   1   40.20   10.71
 -15   4   1   14.02    7.32
 -15   4   1    5.18    2.12
  15   4  -1   13.89    6.50
  15  -4  -1   12.97    5.67
 -15  -4   1    7.02    3.61
 -14   4   1  323.38   26.64
 -13   4   1  207.71   20.71
 -12   4   1   90.17   13.26
 -11   4   1    1.48    1.80
 -10   4   1  273.82   21.72
  -9   4   1   78.20   11.54
  -8   4   1 1245.20   44.57
  -7   4   1  242.02   20.06
  -6   4   1  238.55   19.16
   6   4  -1  206.52   15.82
   5   4  -1  150.53   13.28
  -5   4   1   84.02   11.45
  -4   4   1  146.87   16.46
   4   4  -1  235.20   16.30
   3   4  -1  230.07   15.22
  -3   4   1  111.17   11.96
   2   4  -1 1313.81   36.53
  -2   4   1 1427.74   40.20
   1   4  -1 1843.71   24.88
   1   4  -1 1819.54   43.66
   0   4   1   54.24    6.28
   0   4  -1   59.97    5.51
  -1   4  -1   37.08    5.14
   1   4   1   38.72    4.45
  -2   4  -1  240.79   14.94
   2   4   1  260.14    9.59
   3   4   1   32.40    5.40
  -3   4  -1   31.35    5.81
   3   4   1   18.41    1.89
   4   4   1 1060.04   31.03
  -4   4  -1 1301.73   40.14
  -5   4  -1  458.48   24.97
   5   4   1  320.28   17.23
  -6   4  -1  268.76   19.65
  -7  -4  -1   84.25    8.35
  -7   4  -1  102.99   12.93
  -8  -4  -1   95.23    9.25
  -8   4  -1   65.47   10.32
  -9   4  -1   67.86   11.12
 -10   4  -1 1343.34   49.78
 -11   4  -1  649.79   35.48
 -12   4  -1  152.94   17.86
 -13   4  -1   98.25   14.88
 -13   4  -1   60.43   12.24
 -14   4  -1   27.18    8.14
 -14  -4  -1   34.60    9.08
 -14   4  -1   26.80    9.11
 -14   4  -1   35.37    9.63
  15   4   1   30.07    8.11
 -15   4  -1   33.83   10.36
 -15   4  -1   28.90    9.12
 -15  -4  -1   35.09    9.48
  15  -4   1   31.21    8.25
 -15   4  -1   37.12   11.21
  16   4   1  482.90   34.70
  16  -4   1  446.13   31.37
 -16   4  -1  479.38   38.78
 -16   4  -1  525.15   40.54
 -16  -4  -1  505.50   37.45
  17   4   1  148.91   19.33
 -17   4  -1  163.77   22.82
 -17  -4  -1  147.56   20.56
  17  -4   1  155.21   18.87
 -17   4  -1  132.74   20.99
 -18  -4  -1   33.03    9.73
 -18   4  -1   31.99    9.99
  18   4   1   33.45    9.57
  19   4   1   47.42   11.03
 -19   4  -1   41.57   11.73
 -19  -4  -1   35.07   10.18
  20   4   1    9.22    4.72
 -20   4  -1    4.00    2.92
 -20  -4  -1    2.35    2.53
  21   4   1   -1.06    3.16
 -21   4  -1    2.70    3.38
 -21  -4  -1    0.31    1.04
 -22  -4  -1  136.79   18.04
  22   4   1  136.17   15.84
 -22   4  -1  131.77   19.25
 -23   4  -1  137.69   18.54
 -23  -4  -1  117.98   15.98
 -24  -4  -1    0.88    1.47
 -25  -4  -1    9.72    3.82
 -26  -4  -1    2.93    2.06
 -26  -5   1    4.55    2.79
  25   5  -1   63.55    8.38
 -25  -5   1   64.64   10.05
  24   5  -1   57.82    9.18
 -24  -5   1   54.86   10.05
 -23  -5   1    4.21    2.65
  23   5  -1    4.40    2.79
  22   5  -1   35.73    8.61
 -22  -5   1   34.82    9.45
 -21  -5   1  108.61   16.72
  21   5  -1  104.74   15.47
 -20  -5   1   15.53    6.75
  20   5  -1   18.83    6.82
 -20   5   1   24.37    9.36
  19   5  -1  171.48   21.09
 -19   5   1  168.48   24.05
 -19  -5   1  157.18   21.32
  18   5  -1  215.85   23.96
 -18   5   1  196.72   25.61
 -18  -5   1  215.01   24.57
 -17   5   1   13.38    6.01
 -17   5   1   20.30    8.37
 -17   5   1   14.28    6.19
 -17  -5   1   18.20    7.42
  17   5  -1   19.93    7.34
 -16   5   1    3.66    3.06
  16   5  -1   12.16    5.78
 -16   5   1    7.79    4.59
 -16  -5   1   11.46    6.17
 -16   5   1   -1.85    2.20
 -15  -5   1  156.12   20.02
 -15   5   1  140.45   18.59
  15   5  -1  152.92   19.74
 -15   5   1  140.93   21.17
 -14   5   1    2.47    4.27
  14   5  -1    4.07    3.89
 -14   5   1    2.06    2.02
 -14  -5   1    5.32    4.58
 -13   5   1  359.04   28.79
 -12   5   1  297.78   24.98
 -11   5   1    6.13    3.17
 -10   5   1  209.12   19.83
  -9   5   1  540.93   31.45
  -8   5   1  103.46   14.03
  -7   5   1  465.51   28.06
  -6   5   1  676.11   33.21
   6   5  -1  651.84   31.37
  -5   5   1   75.97   10.91
   5   5  -1   47.48    8.37
  -4   5   1   30.88    8.90
   4   5  -1   41.74    7.57
   3   5  -1  214.05   16.99
  -3   5   1  247.22   18.77
   2   5  -1  252.62   18.60
  -2   5   1  279.00   19.14
   1   5  -1 1540.11   24.85
  -1   5   1 1375.00   39.90
   0   5  -1  258.63   12.15
   0   5   1  255.22   15.62
   0   5  -1  298.74   20.45
   1   5   1   11.38    3.61
  -1   5  -1    9.72    3.93
  -1   5  -1   27.55    4.66
   1   5   1   24.11    4.00
  -2   5  -1   63.41    7.97
   2   5   1  106.55   11.18
  -3   5  -1  447.86   23.09
   3   5   1  513.40   24.50
   4   5   1  106.00   11.33
  -4   5  -1   97.40   11.60
   5   5   1  180.54   14.90
  -5   5  -1  146.43   14.90
  -6   5  -1  607.65   31.54
   6   5   1  753.90   30.58
  -7   5  -1  171.86   17.36
  -8   5  -1   75.38   11.85
  -9   5  -1  514.88   31.47
 -10   5  -1  135.99   16.50
 -11   5  -1   91.31   13.98
 -12   5  -1  239.78   23.56
 -13   5  -1    8.56    4.85
 -13  -5  -1    9.21    4.75
 -13   5  -1   16.31    8.02
 -13   5  -1    8.93    6.50
 -14  -5  -1   66.27   13.10
 -14   5  -1   70.37   15.07
 -14   5  -1   74.69   14.77
  14   5   1   71.80   13.35
 -14   5  -1   64.02   12.87
  15   5   1  269.75   26.70
 -15   5  -1  278.84   29.18
 -15   5  -1  228.05   27.07
 -15  -5  -1  292.61   28.35
 -16   5  -1   93.95   18.01
  16   5   1  107.41   16.77
 -16   5  -1   90.88   17.67
 -16  -5  -1   88.89   16.37
 -17   5  -1   92.69   18.16
 -17  -5  -1   92.74   17.24
  17   5   1   92.48   15.54
 -18  -5  -1  266.18   27.54
  18   5   1  254.16   25.57
 -18   5  -1  251.24   28.88
  19   5   1   45.82   10.64
 -19  -5  -1   29.86    8.99
 -19   5  -1   37.51   10.96
  20   5   1    7.24    3.94
 -20   5  -1   11.13    5.40
 -20  -5  -1   14.22    6.13
 -21  -5  -1  130.42   18.25
  21   5   1  132.18   16.05
  22   5   1   64.20   10.14
 -22  -5  -1   68.83   12.45
 -23  -5  -1   10.67    4.78
 -24  -5  -1   31.11    7.16
 -24  -5  -1   31.33    5.72
 -25  -5  -1    2.52    1.71
 -25  -6   1    0.15    0.87
 -25  -6   1    2.25    2.20
  24   6  -1    2.14    0.59
 -24  -6   1    0.93    1.29
  23   6  -1    3.34    2.10
 -23  -6   1    2.72    1.64
 -22  -6   1   12.56    5.30
  22   6  -1   11.51    4.53
  21   6  -1   20.07    6.83
 -21  -6   1   26.53    7.99
 -20  -6   1    2.80    2.65
  20   6  -1   18.36    6.59
  19   6  -1    6.18    4.48
 -19  -6   1    7.25    4.94
  18   6  -1   11.54    5.65
 -18  -6   1   13.28    6.74
 -17  -6   1    3.10    2.24
  17   6  -1    1.06    1.20
 -16  -6   1   88.11   15.72
 -16   6   1   94.21   16.31
  16   6  -1   93.35   15.95
 -16   6   1   95.36   17.84
  15   6  -1   63.74   12.96
 -15   6   1   54.84   11.93
 -15  -6   1   63.11   13.07
 -14   6   1    8.43    4.16
  14   6  -1    1.84    3.26
 -13   6   1   38.66    9.62
  13   6  -1   27.26    8.05
 -12   6   1    3.66    2.21
 -11   6   1    6.38    3.26
 -10   6   1   39.86    8.95
  -9   6   1    7.11    4.34
  -8   6   1   56.68   10.66
  -7   6   1    9.09    5.56
   6   6  -1   22.60    6.32
  -6   6   1   48.60    9.12
  -5   6   1    5.64    0.61
   5   6  -1    5.42    3.20
  -4   6   1  127.12   14.49
   4   6  -1   64.48   10.48
  -3   6   1   39.74    6.88
   3   6  -1   63.79   11.63
  -2   6   1   16.40    3.17
   2   6  -1   94.65   12.33
  -1   6   1   27.31    4.91
   1   6  -1   83.94   11.70
   0   6   1    9.22    2.39
   0   6  -1    7.27    1.43
   0   6  -1   13.03    4.32
   0   6   1   14.34    4.71
  -1   6  -1   13.19    2.98
   1   6   1   20.03    5.53
  -1   6  -1   20.07    5.55
   2   6   1    2.35    1.45
  -2   6  -1   -0.10    2.75
  -2   6  -1   -0.09    1.06
   3   6   1   14.76    4.37
  -3   6  -1    3.48    1.87
   4   6   1    7.47    4.69
  -4   6  -1   10.46    4.26
  -5   6  -1   29.14    7.51
   5   6   1    1.64    2.52
   6   6   1   21.57    5.85
  -6   6  -1   37.01    8.19
  -7   6  -1   57.77   10.32
  -8   6  -1   -1.20    3.07
  -9   6  -1   -0.15    2.88
 -10   6  -1   58.21   11.22
 -11   6  -1   13.81    5.65
 -12   6  -1   76.06   15.22
  12   6   1   64.89   12.16
 -12   6  -1   72.82   13.87
  13   6   1   19.75    6.37
 -13   6  -1   23.37    8.93
 -13   6  -1   23.17    8.89
 -13   6  -1   31.10    8.95
 -14   6  -1    3.19    6.34
  14   6   1    3.85    3.30
 -14   6  -1    5.95    5.78
 -14   6  -1    1.41    3.52
 -14  -6  -1    8.08    3.61
 -15   6  -1    3.22    2.95
 -15  -6  -1    2.92    3.36
 -15   6  -1    0.98    3.03
  15   6   1    2.19    3.44
  16   6   1   14.48    6.01
 -16  -6  -1   11.05    5.42
 -17  -6  -1   20.59    7.20
  17   6   1   29.65    9.13
 -18  -6  -1   19.95    7.80
  18   6   1   11.08    4.04
  19   6   1    4.17    2.17
 -19  -6  -1    2.17    0.95
  20   6   1   -0.33    1.74
 -20  -6  -1   -2.55    2.02
 -21  -6  -1   -1.10    2.64
  21   6   1    2.58    2.46
  22   6   1    0.09    0.92
 -22  -6  -1    1.20    1.47
 -23  -6  -1    0.97    2.25
 -24  -6  -1    7.50    3.38
 -24  -6  -1    6.23    2.66
 -25  -6  -1   -0.81    1.27
 -24  -7   1   21.21    5.33
  24   7  -1   12.55    3.47
 -23  -7   1    1.29    1.28
  23   7  -1   -0.93    1.16
 -22  -7   1   18.83    5.74
  22   7  -1   12.70    4.43
 -21  -7   1   92.76   14.33
  21   7  -1   77.48   12.38
  20   7  -1    3.38    3.31
 -20  -7   1    1.37    4.27
 -19  -7   1   88.79   15.47
  19   7  -1   88.90   15.26
 -18  -7   1  201.43   23.49
  18   7  -1  197.13   22.95
  17   7  -1    1.02    2.11
 -17  -7   1    3.42    3.98
 -16  -7   1    1.94    2.79
  16   7  -1    5.21    4.62
 -15   7   1  115.15   18.60
 -15  -7   1  122.99   18.78
  15   7  -1   94.72   16.58
  14   7  -1    5.22    3.63
 -14   7   1   -7.25    4.44
  13   7  -1  266.95   27.28
 -13   7   1  330.97   29.37
 -12   7   1  166.12   20.36
  12   7  -1  191.31   22.23
 -11   7   1    3.36    2.51
  11   7  -1    7.96    3.45
 -10   7   1   47.34   10.68
  -9   7   1  622.50   36.98
  -8   7   1    6.00    4.43
  -7   7   1  631.89   35.42
   7   7  -1  535.01   34.95
  -6   7   1  572.76   32.54
   6   7  -1  406.22   30.79
   5   7  -1    1.18    1.15
  -5   7   1    7.42    3.50
  -4   7   1   61.83    9.90
   4   7  -1   50.07   10.41
   3   7  -1   59.66   11.70
  -3   7   1  133.03   13.50
   2   7  -1   40.26    9.01
  -2   7   1   33.67    8.67
  -1   7   1  270.82   23.46
   1   7  -1  300.42   24.60
   0   7  -1   10.40    4.44
   0   7   1    6.92    3.57
   1   7   1    5.17    3.39
  -1   7  -1    9.49    4.30
  -2   7  -1   -0.86    2.52
   2   7   1    0.67    1.15
  -3   7  -1  254.67   24.76
   3   7   1  273.13   22.83
  -4   7  -1  145.57   15.06
  -4   7  -1  190.45   22.30
   4   7   1  202.99   19.95
   5   7   1  373.14   27.14
  -5   7  -1  354.84   31.48
  -5   7  -1  454.59   28.37
   6   7   1  393.98   27.81
  -6   7  -1  416.62   28.56
  -7   7  -1    9.75    3.85
  -8   7  -1   54.61   11.03
  -9   7  -1  311.12   27.37
  10   7   1  131.38   17.32
 -10   7  -1  172.42   20.80
 -11   7  -1  133.21   18.82
  11   7   1  118.41   17.22
 -12   7  -1  110.84   17.59
  12   7   1   60.49   12.60
 -13   7  -1   41.33   12.05
 -13   7  -1   46.57   13.67
  13   7   1   44.03   11.32
 -14   7  -1   22.37    8.16
 -14   7  -1   10.72    7.66
 -14  -7  -1   13.58    6.34
  14   7   1   17.38    6.82
 -15  -7  -1  178.89   22.62
  15   7   1  179.16   22.28
  16   7   1   16.94    6.66
 -16  -7  -1   17.52    7.34
  17   7   1   27.60    8.31
 -17  -7  -1   37.56   10.77
 -18  -7  -1  118.32   17.73
  18   7   1  115.65   16.78
 -19  -7  -1    0.59    2.16
  19   7   1    1.24    2.06
  20   7   1    7.48    3.29
 -20  -7  -1    5.60    4.27
  21   7   1   63.16    9.76
 -21  -7  -1   69.41   12.09
 -22  -7  -1   11.18    4.55
 -23  -7  -1    8.15    3.21
 -24  -7  -1   26.88    5.47
 -24  -7  -1   22.97    4.13
 -24  -8   1    3.75    1.80
  23   8  -1    2.81    1.27
 -23  -8   1    2.65    1.93
 -22  -8   1    0.56    0.86
  22   8  -1    0.96    2.03
 -21  -8   1   26.47    7.10
  21   8  -1   21.53    5.91
 -20  -8   1  108.34   15.68
  20   8  -1  112.37   14.94
 -19  -8   1   21.52    7.32
  19   8  -1   28.01    7.75
 -18  -8   1    8.19    5.73
  18   8  -1    9.16    5.00
 -17  -8   1   54.75   12.25
  17   8  -1   60.90   12.79
 -16  -8   1   20.98    7.57
  16   8  -1   18.38    6.86
 -15  -8   1   46.47   11.63
  15   8  -1   59.46   12.84
  14   8  -1   97.77   16.91
  13   8  -1   15.50    6.91
 -13   8   1    5.78    2.42
 -12   8   1   56.74   12.75
  12   8  -1   78.86   15.29
  11   8  -1    4.54    4.13
 -11   8   1   -2.00    4.75
  10   8  -1  143.55   19.55
 -10   8   1  113.28   16.69
  10   8  -1  123.34   14.33
   9   8  -1  104.96   16.49
   9   8  -1  106.46   13.05
  -9   8   1   87.79   14.44
   8   8  -1  407.82   24.89
  -8   8   1  387.05   29.48
  -7   8   1   70.24   12.08
   6   8  -1   11.61    5.56
  -6   8   1    2.42    2.81
  -5   8   1   31.38   10.28
   5   8  -1   19.44    7.02
  -4   8   1    3.97    3.89
   4   8  -1    4.54    3.38
  -3   8   1   75.73   14.31
   3   8  -1   61.90   12.83
   2   8  -1  471.70   34.00
  -2   8   1  381.88   30.99
   1   8  -1  104.99   16.48
  -1   8   1  108.43   16.02
   0   8  -1    1.43    2.37
   0   8   1    0.19    1.46
  -1   8  -1   -2.16    4.20
   1   8   1   -1.48    3.15
   2   8   1   25.84    7.27
  -2   8  -1   20.19    7.10
  -3   8  -1   32.52    8.94
   3   8   1   39.07    9.90
   4   8   1  595.86   37.94
  -4   8  -1  510.76   38.78
  -5   8  -1  299.68   30.79
   5   8   1  315.77   27.58
  -6   8  -1   -1.93    3.77
  -6   8  -1   -0.98    2.10
   7   8   1    4.60    2.23
  -7   8  -1    8.12    8.47
  -7   8  -1   -0.96    3.71
   8   8   1    5.51    2.69
  -8   8  -1   -0.67    4.30
  -8   8  -1   12.05    6.56
   8   8   1    9.98    4.68
   9   8   1    1.98    3.12
  -9   8  -1   -1.79    4.87
  -9   8  -1    8.46    5.56
 -10   8  -1  183.70   27.72
  10   8   1  192.44   22.37
  11   8   1  196.43   23.20
 -11   8  -1  147.70   24.96
 -12   8  -1    4.36    3.45
  12   8   1    3.52    3.67
 -12   8  -1    0.86    3.81
  13   8   1    0.97    2.32
  14   8   1   25.17    8.01
 -14  -8  -1   22.04    8.44
 -15  -8  -1   43.81   11.45
  15   8   1   44.68   11.18
  16   8   1  173.44   21.30
 -16  -8  -1  175.46   22.36
 -17  -8  -1  121.05   18.47
  17   8   1  128.52   17.95
 -18  -8  -1   -2.01    2.87
  18   8   1    0.41    2.39
 -19  -8  -1   -0.59    1.79
  19   8   1   -0.51    1.70
 -20  -8  -1    0.55    2.21
  20   8   1    5.07    2.34
 -21  -8  -1   -0.18    1.43
  21   8   1    2.35    1.56
 -22  -8  -1   25.98    6.14
 -23  -8  -1   26.07    5.28
  22   9  -1    2.66    1.28
 -22  -9   1    0.86    0.75
 -21  -9   1    3.47    2.09
  21   9  -1    0.00    1.34
  20   9  -1    8.88    4.20
 -20  -9   1   13.05    5.04
  19   9  -1    3.10    2.84
 -19  -9   1    1.68    1.34
  18   9  -1    0.08    1.82
 -18  -9   1    2.74    3.27
 -17  -9   1    8.79    5.64
  17   9  -1    7.84    4.81
 -16  -9   1   -1.48    1.04
  16   9  -1    3.08    2.88
  15   9  -1   22.96    8.40
 -15  -9   1   26.73    8.69
  14   9  -1    9.79    5.49
  13   9  -1    2.17    2.90
  12   9  -1    3.34    2.21
  11   9  -1  106.00   17.88
 -11   9   1  101.54   17.35
  10   9  -1  129.40   19.56
  10   9  -1   96.19   13.19
 -10   9   1  106.39   21.81
   9   9  -1    0.24    1.18
  -9   9   1   -0.65    2.99
  -8   9   1   13.05    7.18
   8   9  -1   10.28    3.86
   7   9  -1    4.37    3.12
  -7   9   1   23.31    9.15
  -6   9   1    4.89    2.87
   6   9  -1    7.67    3.48
  -6   9   1    5.17    4.87
   6   9  -1    8.26    5.87
   5   9  -1   25.62    6.17
  -5   9   1   35.68   11.47
   5   9  -1   23.19    8.93
  -5   9   1   28.59    6.60
   4   9  -1   52.64   12.79
   4   9  -1   61.14    9.20
  -4   9   1   51.36   12.64
   3   9  -1    2.84    3.10
   3   9  -1   -1.78    2.71
  -2   9   1    4.22    7.88
   2   9  -1    5.94    4.53
   2   9  -1    3.88    1.91
  -1   9   1    3.15    5.17
   1   9  -1    2.79    2.71
   1   9  -1    9.47    3.81
   0   9  -1   -0.38    5.03
   0   9  -1    9.67    3.74
   0   9   1    2.37    2.89
   1   9   1   69.16    9.81
   1   9   1   67.54   13.78
  -1   9  -1   65.60    9.75
  -1   9  -1   72.41   14.86
  -2   9  -1   25.49    8.88
   2   9   1   23.93    7.93
  -2   9  -1   25.84    6.52
   2   9   1   17.03    4.66
   3   9   1    6.04    4.60
   3   9   1   10.36    3.93
  -3   9  -1   14.63    4.92
  -4   9  -1   10.68    6.10
   4   9   1    2.81    2.12
  -4   9  -1    3.67    3.34
  -5   9  -1   17.61    8.31
  -5   9  -1   36.75    8.02
   5   9   1   40.17    7.70
  -6   9  -1    8.24    3.49
   6   9   1   13.69    5.27
  -6   9  -1    0.41    3.30
  -7   9  -1  102.74   20.16
  -7   9  -1  104.44   13.35
   7   9   1  118.26   13.84
   8   9   1   -0.81    2.55
  -8   9  -1    4.26    5.86
  -8   9  -1    1.41    1.62
   8   9   1    0.31    2.62
   9   9   1    2.93    1.88
  -9   9  -1    5.82    5.76
  10   9   1    2.81    3.34
 -10   9  -1    3.70    2.29
  11   9   1    8.35    5.96
  12   9   1   -1.56    2.10
  13   9   1   22.41    8.02
 -14  -9  -1   38.45   10.50
  14   9   1   31.08    9.61
 -15  -9  -1    8.25    4.50
  15   9   1    5.37    2.92
  16   9   1    1.32    1.70
 -16  -9  -1    2.83    3.84
  17   9   1   -2.15    3.08
 -17  -9  -1    4.71    3.27
 -18  -9  -1   -0.50    1.14
  18   9   1    1.66    1.60
 -19  -9  -1    8.98    3.97
  19   9   1   11.22    3.81
  20   9   1    4.57    2.32
 -20  -9  -1    4.35    2.81
 -21  -9  -1    2.64    2.32
 -22  -9  -1   -0.46    0.61
 -21 -10   1   -0.40    0.60
  21  10  -1    1.05    0.86
  20  10  -1   22.83    5.32
 -20 -10   1   29.27    6.70
 -19 -10   1   16.71    5.59
  19  10  -1   14.86    4.85
 -18 -10   1   11.13    5.32
  18  10  -1    9.12    4.36
 -17 -10   1    3.43    2.46
  17  10  -1    0.67    1.79
  16  10  -1    6.26    3.59
 -16 -10   1   12.02    5.60
 -15 -10   1    7.60    4.90
  15  10  -1   12.00    5.22
  14  10  -1  147.37   20.57
  13  10  -1   64.73   14.36
  12  10  -1    0.01    1.34
  11  10  -1    0.14    2.17
  10  10  -1  150.65   22.22
   9  10  -1    7.36    5.59
   9  10  -1    5.08    3.56
   8  10  -1  125.83   19.81
   8  10  -1  171.29   17.12
  -7  10   1   93.48   19.65
   7  10  -1  110.60   13.58
  -6  10   1    0.38    2.16
  -6  10   1    1.13    2.39
   6  10  -1    4.36    0.90
   5  10  -1    1.74    0.67
  -5  10   1    1.29    0.84
  -5  10   1    1.48    2.42
   4  10  -1   49.99   14.44
  -4  10   1   33.25    7.73
  -4  10   1   52.00   14.05
   4  10  -1   36.00    7.76
   3  10  -1    0.50    3.53
  -3  10   1    3.94    2.07
  -3  10   1    9.15    6.50
   3  10  -1   13.52    4.75
  -2  10   1  271.50   30.69
  -2  10   1  327.98   23.43
   2  10  -1  333.94   34.73
   2  10  -1  354.46   23.82
  -1  10   1  199.42   25.95
   1  10  -1  236.67   19.99
  -1  10   1  232.14   19.78
   1  10  -1  211.52   27.60
   0  10   1   -0.12    2.47
   0  10   1    1.09    2.88
   0  10  -1   -0.41    1.59
   0  10  -1    1.52    1.20
  -1  10  -1    0.93    2.66
   1  10   1   -6.18    6.19
   1  10   1    3.85    2.14
  -1  10  -1    3.67    3.58
   2  10   1   22.81    7.62
  -2  10  -1   18.79    5.36
   2  10   1   17.60    4.85
  -2  10  -1   31.07   10.94
   3  10   1    7.53    3.89
  -3  10  -1    9.17    3.65
  -3  10  -1   -0.28    1.59
   4  10   1  253.26   20.39
  -4  10  -1  193.56   27.30
  -4  10  -1  250.27   21.34
   5  10   1  149.16   15.75
  -5  10  -1  133.98   15.84
  -6  10  -1   39.30    8.21
   6  10   1   46.63    8.99
  -6  10  -1   46.52   14.42
  -7  10  -1   73.28   11.38
   7  10   1   79.63   11.92
  -8  10  -1    0.72    1.10
   8  10   1   -2.10    3.90
   9  10   1   -0.35    1.43
  10  10   1  201.38   24.14
  11  10   1   88.02   15.98
  12  10   1   -0.82    1.47
  13  10   1   11.69    5.64
 -14 -10  -1    3.13    3.76
  14  10   1    0.01    3.13
  15  10   1    0.28    1.43
 -15 -10  -1    1.73    3.24
  16  10   1   41.14    9.24
 -16 -10  -1   53.79   11.55
  17  10   1   17.60    5.63
 -17 -10  -1   25.56    7.41
  18  10   1    3.34    2.39
 -18 -10  -1    7.93    4.35
 -19 -10  -1   17.72    5.32
  19  10   1   15.94    4.14
 -20 -10  -1    0.74    1.05
 -21 -10  -1    1.51    1.25
 -19 -11   1   33.26    6.47
  19  11  -1   24.68    5.08
 -18 -11   1   12.74    4.37
  18  11  -1   12.04    4.16
  17  11  -1    3.52    1.61
 -17 -11   1    2.72    1.64
  16  11  -1    6.27    3.15
 -16 -11   1    9.22    4.43
 -15 -11   1   20.06    7.12
  15  11  -1   22.35    6.93
 -14 -11   1    1.00    1.62
  14  11  -1    3.99    2.56
  13  11  -1   62.38   13.23
  12  11  -1   73.22   14.51
  11  11  -1   34.52   10.05
  10  11  -1   33.14   10.25
   9  11  -1    5.17    4.39
   9  11  -1    1.06    2.44
   8  11  -1    1.50    2.35
   8  11  -1   -3.24    4.90
   7  11  -1   49.08    9.34
   7  11  -1   64.01   13.96
  -7  11   1   34.24    7.60
  -6  11   1   42.31    8.74
   6  11  -1   54.56    9.86
   5  11  -1   14.75    4.96
  -5  11   1    8.24    3.27
  -4  11   1   15.04    5.49
   4  11  -1   11.13    3.82
   3  11  -1   98.46   13.09
  -3  11   1   92.92   13.16
   2  11  -1   10.26    4.58
  -2  11   1   11.86    5.37
  -1  11   1   19.44    6.29
   1  11  -1   13.21    5.00
   0  11  -1  129.94   15.71
   0  11   1  126.27   15.15
  -1  11  -1   14.39    5.30
   1  11   1   13.79    5.59
   2  11   1   17.15    5.60
  -2  11  -1   17.00    5.67
  -3  11  -1   27.53    7.19
   3  11   1   28.92    7.14
  -4  11  -1    3.42    2.85
   4  11   1   -0.68    1.82
   5  11   1   31.33    7.29
  -5  11  -1   25.61    6.93
  -6  11  -1   72.45   11.73
   6  11   1   79.90   11.95
  -7  11  -1   13.33    4.90
   7  11   1    7.69    4.81
  -8  11  -1    7.20    2.75
   8  11   1    6.10    4.05
   9  11   1  121.90   18.55
  10  11   1   18.92    7.19
  11  11   1   24.39    8.28
  12  11   1   52.09   11.44
  13  11   1   23.78    6.96
 -14 -11  -1    3.76    2.72
  14  11   1    4.71    3.01
 -15 -11  -1    4.57    3.12
  15  11   1    8.92    4.34
  16  11   1   10.41    4.25
 -16 -11  -1   13.39    4.85
  17  11   1    8.94    3.53
 -17 -11  -1   10.26    4.02
  18  11   1   22.42    4.53
 -18 -11  -1   27.45    6.27
 -19 -11  -1    6.52    2.72
 -18 -12   1    0.24    1.36
  18  12  -1   -0.46    0.96
  17  12  -1   -0.36    0.43
 -17 -12   1   -2.71    1.79
  16  12  -1    9.16    3.43
 -16 -12   1   12.82    4.63
  15  12  -1    8.42    3.91
 -15 -12   1    8.75    3.77
 -14 -12   1    4.09    3.08
  14  12  -1    0.32    1.82
  13  12  -1   -0.29    1.77
 -13 -12   1   -1.51    2.16
  12  12  -1    4.73    4.03
  11  12  -1    5.79    4.66
  10  12  -1   31.79    9.35
   9  12  -1   13.15    6.37
   8  12  -1    8.35    5.63
   7  12  -1    6.74    3.53
   7  12  -1    3.10    4.84
  -6  12   1    8.17    3.85
   6  12  -1    4.45    2.33
   6  12  -1    8.33    4.07
   5  12  -1   -1.50    2.38
  -5  12   1   -0.65    0.55
   4  12  -1   33.28    7.61
  -4  12   1   22.73    6.88
  -3  12   1    6.54    4.27
   3  12  -1    1.73    2.34
   2  12  -1   37.34    8.51
  -2  12   1   33.64    8.03
   1  12  -1   11.04    5.24
  -1  12   1    9.99    5.21
   0  12  -1   14.03    6.20
   0  12   1   12.31    4.52
   1  12   1    4.96    3.57
  -1  12  -1    3.67    3.13
   2  12   1    1.79    0.63
  -2  12  -1    5.44    3.54
  -3  12  -1    0.35    2.49
   3  12   1    0.90    1.88
   4  12   1    9.77    4.30
  -4  12  -1   10.81    4.94
  -5  12  -1    1.53    2.14
   5  12   1    7.88    4.35
   6  12   1    9.24    5.36
  -6  12  -1    4.96    2.76
  -7  12  -1    5.87    2.69
   7  12   1    8.74    5.03
   8  12   1    1.14    2.38
   9  12   1    7.57    5.19
  10  12   1    4.12    4.18
  11  12   1    1.69    2.57
  12  12   1    9.39    4.69
  13  12   1   -0.12    1.43
 -13 -12  -1    5.91    3.72
 -14 -12  -1    2.17    1.14
  14  12   1    0.23    1.00
 -15 -12  -1    0.22    1.10
  15  12   1   -0.13    1.14
  16  12   1    1.57    1.42
 -16 -12  -1    0.09    0.82
 -17 -12  -1   -0.58    1.65
 -15 -13   1   21.11    4.99
  15  13  -1   18.25    4.55
  14  13  -1    2.88    1.93
 -14 -13   1    3.84    2.72
 -13 -13   1   16.55    5.69
  13  13  -1    7.88    3.80
 -12 -13   1   20.43    6.23
  12  13  -1   14.67    5.46
  11  13  -1    1.71    1.27
  10  13  -1   -5.42    3.43
   9  13  -1   17.42    6.49
   8  13  -1    4.86    3.35
   7  13  -1   23.27    7.64
  -6  13   1   16.92    4.75
   6  13  -1    6.97    5.03
  -5  13   1   -0.65    2.32
   5  13  -1   -1.09    1.87
   4  13  -1    5.58    3.42
  -4  13   1    0.55    1.25
  -3  13   1   23.46    6.50
   3  13  -1   21.36    6.31
  -2  13   1    0.19    1.14
   2  13  -1    0.50    1.30
   1  13  -1   27.05    6.79
  -1  13   1   24.57    6.47
   0  13   1   15.39    5.41
   0  13  -1   16.65    5.55
  -1  13  -1   -1.01    1.19
   1  13   1   -1.61    2.60
   2  13   1    5.64    3.67
  -2  13  -1    2.40    2.28
   3  13   1   42.01    8.75
  -3  13  -1   37.39    8.39
  -4  13  -1    6.15    3.13
   4  13   1    6.04    4.63
  -5  13  -1   36.47    7.71
   5  13   1   25.43    7.93
   6  13   1   15.76    6.20
  -6  13  -1   25.90    5.92
   7  13   1    1.19    2.17
  -7  13  -1    2.89    2.19
   8  13   1    0.38    2.52
   9  13   1    8.83    4.37
  10  13   1    2.01    2.93
  11  13   1   16.95    5.62
  12  13   1   13.42    4.64
 -12 -13  -1   19.25    5.88
  13  13   1    2.66    2.46
 -13 -13  -1   -1.65    1.87
  14  13   1   -0.97    1.20
 -14 -13  -1    1.59    1.61
 -15 -13  -1    9.09    3.22
  13  14  -1    7.93    2.88
 -12 -14   1    1.25    0.95
  12  14  -1    1.85    2.02
 -11 -14   1    5.04    3.24
  11  14  -1    0.83    0.72
  10  14  -1   -0.12    0.64
   9  14  -1    5.05    2.51
   8  14  -1   14.48    5.62
   7  14  -1   10.39    4.50
   6  14  -1   -0.96    2.79
   5  14  -1    1.09    2.32
   4  14  -1    4.23    2.99
  -4  14   1    0.82    2.14
  -3  14   1   13.15    4.36
   3  14  -1   11.58    5.27
  -2  14   1   17.79    5.12
   2  14  -1   17.60    5.39
   1  14  -1    4.46    2.75
   0  14  -1   -0.38    1.33
  -1  14  -1   -1.38    1.75
   2  14   1   -0.08    1.45
  -2  14  -1   -0.24    1.13
   3  14   1    0.32    0.87
  -3  14  -1    4.84    3.12
  -4  14  -1   16.30    4.63
   4  14   1   27.16    7.84
  -5  14  -1   13.65    3.98
   5  14   1   18.02    6.09
  -6  14  -1    3.35    1.83
   6  14   1    2.44    2.69
   7  14   1    3.44    2.72
   8  14   1   -2.11    2.43
   9  14   1    4.57    2.90
  10  14   1   18.89    4.98
 -10 -14  -1   23.70    5.88
  11  14   1    7.97    2.92
 -11 -14  -1   13.26    4.27
 -12 -14  -1    1.24    1.37
   9  15  -1    1.60    1.47
   8  15  -1   -1.80    1.27
   7  15  -1    0.42    1.09
   6  15  -1    2.92    2.35
   5  15  -1    4.20    2.66
   4  15  -1    2.49    1.92
   3  15  -1    1.00    1.56
   2  15  -1   -0.64    1.20
  -1  15   1    0.91    1.83
   1  15  -1    1.51    1.36
   0  15   1    2.67    1.96
   0  15  -1    0.75    0.56
  -1  15  -1    6.29    3.08
   1  15   1    8.86    3.86
   2  15   1    1.53    0.82
   3  15   1    1.77    2.06
   4  15   1   -0.81    1.70
   5  15   1   -0.03    0.46
   6  15   1    2.85    1.93
   7  15   1    4.49    2.09
   8  15   1   -0.35    0.65
  -8 -15  -1    0.09    0.91
 -28   0   2  100.70   10.58
 -27   0   2   87.29   11.64
 -26   0   2    0.58    0.92
  26   0  -2    2.42    1.47
  25   0  -2   82.10   12.51
 -25   0   2   82.13   13.53
 -24   0   2   18.57    6.92
  24   0  -2   17.47    6.54
  23   0  -2   12.50    5.83
 -23   0   2   16.78    6.88
 -22   0   2  621.34   42.20
  22   0  -2  593.01   38.55
 -21   0   2   39.69   11.01
  21   0  -2   39.53    9.84
 -20   0   2    5.56    4.32
  20   0  -2    8.78    5.03
 -19   0   2  138.83   19.48
  19   0  -2  130.38   18.24
 -18   0   2   41.68   10.53
  18   0  -2   40.17    9.81
 -17   0   2  126.52   17.29
 -17   0   2   96.23   14.03
  17   0  -2  123.40   16.85
 -16   0   2 1047.81   44.17
 -16   0   2  926.48   43.06
 -15   0   2  577.59   32.80
 -15   0   2  756.59   35.51
 -14   0   2   76.85   11.49
 -14   0   2   27.94    6.52
 -13   0   2    8.35    3.40
 -13   0   2   31.76    6.87
 -12   0   2    4.13    2.93
 -12   0   2   14.85    4.78
 -11   0   2  205.87   15.80
 -10   0   2  666.01   27.55
  -9   0   2 2337.99   51.59
  -8   0   2  244.54   16.53
  -7   0   2  136.41   11.35
  -6   0   2   16.12    3.67
  -5   0   2   25.63    3.45
  -4   0   2 5953.18   45.22
  -2   0   2    3.67    1.05
   1   0  -2 1388.75   17.75
   0   0  -2    2.39    0.83
  -1   0  -2  302.91   10.14
  -1   0  -2  309.15    6.63
  -2   0  -2 2101.29   29.83
  -3   0  -2 1924.63   32.90
  -4   0  -2   33.57    4.77
  -4   0  -2   67.58    6.31
  -5   0  -2   46.70    5.83
  -5   0  -2   35.69    5.62
  -6   0  -2  136.42   11.68
  -6   0  -2  147.54   11.54
  -7   0  -2   48.72    7.10
  -7   0  -2   16.12    4.37
  -8   0  -2 1787.36   48.51
  -8   0  -2 1705.89   45.00
  -9   0  -2 2577.51   61.21
 -10   0  -2  329.00   23.31
 -11   0  -2  185.09   18.41
 -12   0  -2    3.93    3.33
 -13   0  -2   93.89   14.01
 -14   0  -2  802.71   44.08
 -15   0  -2  636.68   41.10
 -15   0  -2  610.16   38.67
 -16   0  -2    7.52    4.67
 -16   0  -2    3.07    2.75
  17   0   2  206.47   20.80
 -17   0  -2  216.69   24.84
 -18   0  -2    2.99    3.26
 -19   0  -2    9.96    5.94
 -20   0  -2  140.25   20.77
 -21   0  -2  115.32   18.48
 -22   0  -2   34.58    9.64
 -23   0  -2   56.62   11.72
 -24   0  -2    3.08    2.34
 -25   0  -2   21.37    6.19
 -26   0  -2   62.50    9.67
 -28  -1   2    0.70    1.16
  27   1  -2   14.42    3.93
 -27   1   2   12.97    4.32
 -27  -1   2   15.29    5.03
 -26   1   2   46.08    9.53
 -26  -1   2   51.91    9.84
  26   1  -2   50.60    8.65
 -25   1   2   40.54    9.72
  25  -1  -2   41.91    8.58
 -25  -1   2   51.91   10.86
  25   1  -2   45.40    9.27
  24   1  -2   -2.60    2.87
  24  -1  -2    0.08    0.61
 -24   1   2   -1.91    3.19
  23  -1  -2   -0.05    1.89
 -23   1   2    0.65    2.79
  23   1  -2    0.55    1.37
 -22   1   2    1.75    3.01
 -22  -1   2    1.91    0.84
  22  -1  -2    3.02    2.65
  22   1  -2    1.22    1.22
  21  -1  -2  151.31   19.78
 -21  -1   2  138.55   19.62
 -21   1   2  145.72   20.84
  21   1  -2  154.68   19.87
  20  -1  -2    5.96    4.55
 -20   1   2    8.19    4.69
 -20  -1   2    7.82    4.67
  20   1  -2    5.44    4.45
  19   1  -2   22.82    7.33
 -19   1   2   31.22    9.53
 -19  -1   2   24.11    7.24
  19  -1  -2   32.57    9.48
 -18   1   2   25.35    7.23
  18  -1  -2   29.08    7.97
 -18  -1   2   40.72   10.14
 -18   1   2   28.87    8.52
  18   1  -2   34.13    8.93
 -17   1   2   64.30   12.47
 -17   1   2   65.97   12.57
  17  -1  -2   68.81   12.88
 -17  -1   2   58.46   11.95
 -17   1   2   67.23   11.96
  17   1  -2   64.01   12.22
 -16  -1   2   -1.28    2.10
 -16   1   2    1.36    1.18
 -16   1   2    2.38    2.29
 -15   1   2  258.20   21.67
 -15   1   2  308.97   24.71
 -15  -1   2  264.53   20.57
 -14   1   2  348.42   24.24
 -14  -1   2  336.04   21.84
 -14   1   2  364.31   25.57
 -14  -1   2  389.03   23.98
 -13   1   2   46.86    8.78
 -13  -1   2   37.66    6.79
 -13  -1   2   46.77    8.05
 -12   1   2    4.29    3.94
 -12  -1   2    1.06    2.00
 -12  -1   2    1.01    2.35
 -11  -1   2   34.63    6.40
 -11  -1   2   40.15    6.97
 -10   1   2   35.09   11.82
 -10  -1   2   36.29    7.50
 -10  -1   2   16.16    5.49
  -9  -1   2  270.25   14.70
  -9  -1   2  257.12   15.44
  -8   1   2  844.91   33.05
  -8  -1   2  990.37   28.83
  -7  -1   2   51.79    6.55
  -7   1   2   46.24    6.87
  -6  -1   2   16.10    3.22
  -6   1   2    7.05    3.12
  -5  -1   2    1.20    0.27
  -5   1   2    7.73    2.79
  -4  -1   2  801.87   13.96
  -4   1   2  775.70   18.36
  -3   1   2  915.97   18.33
  -3  -1   2  939.36   14.12
  -2   1   2 1000.37   18.07
   1   1  -2  231.31    6.24
  -1   1   2  236.61    8.61
   0   1  -2   70.88    5.00
   0   1  -2   65.61    4.22
   0  -1  -2   67.63    4.90
  -1  -1  -2   55.73    4.80
  -1   1  -2   58.10    4.72
  -2  -1  -2    1.77    1.18
  -2   1  -2    3.72    1.34
  -3   1  -2 1612.24   31.11
  -3  -1  -2 1761.96   31.30
  -4   1  -2   67.18    7.05
  -4  -1  -2  119.23    8.81
  -5   1  -2   73.24    8.02
  -5  -1  -2  129.22    9.99
  -6  -1  -2   22.18    4.43
  -6   1  -2   29.13    5.79
  -7   1  -2   82.67   10.14
  -7  -1  -2   73.68    8.90
  -7   1  -2   81.12    9.71
  -8   1  -2    4.31    2.80
  -8  -1  -2    4.04    2.57
  -8   1  -2    7.04    3.15
  -9   1  -2   85.14   11.73
  -9  -1  -2   67.35   10.45
  -9   1  -2   61.34   10.50
 -10   1  -2  221.38   18.56
 -10  -1  -2  209.87   18.37
 -10   1  -2  225.93   20.01
 -11  -1  -2   66.86   10.89
 -11   1  -2   69.06   11.47
 -11   1  -2   58.68    9.94
 -12   1  -2   10.49    4.53
 -12  -1  -2    9.31    3.76
 -13  -1  -2    9.03    4.27
 -13   1  -2    9.52    3.77
 -14  -1  -2   14.38    5.67
 -14   1  -2    3.16    3.08
 -15   1  -2   21.77    7.99
 -15  -1  -2   16.10    6.28
 -15  -1  -2   20.20    7.32
 -15   1  -2   21.64    7.66
 -16   1  -2  186.66   23.42
 -16  -1  -2  180.90   21.90
 -16   1  -2  175.81   21.45
 -17   1  -2   21.30    8.67
  17   1   2   19.40    6.78
  17  -1   2   23.22    6.95
 -17  -1  -2   22.58    7.64
 -17   1  -2   26.44    8.16
  18   1   2   31.33    8.40
 -18   1  -2   25.74    9.02
 -18  -1  -2   28.68    9.30
 -19   1  -2   -0.43    2.28
 -19  -1  -2   -1.11    2.07
 -20  -1  -2   22.05    7.78
 -20   1  -2   27.34    9.21
 -21   1  -2   40.34   11.31
 -21  -1  -2   38.52   11.19
 -22  -1  -2   75.44   14.39
 -22   1  -2   68.56   14.06
 -23   1  -2   24.96    8.14
 -23  -1  -2   15.78    5.88
 -24   1  -2   -0.32    1.52
 -24  -1  -2    2.51    2.56
 -25   1  -2   15.71    5.21
 -25  -1  -2   12.88    4.69
 -26  -1  -2   22.33    5.41
 -26   1  -2   22.68    5.86
 -27  -2   2    9.99    3.54
  27   2  -2    9.63    3.16
  26   2  -2    4.20    2.23
 -26   2   2    5.21    3.25
 -26  -2   2    8.40    3.93
 -25  -2   2    1.65    1.50
  25   2  -2    2.89    2.37
 -25   2   2    3.66    1.78
 -24  -2   2    1.68    1.38
  24   2  -2    4.72    3.65
 -24   2   2    3.26    4.08
  24  -2  -2    2.06    2.83
 -23  -2   2   -3.11    3.53
  23   2  -2   -0.63    1.51
 -23   2   2    1.02    2.35
  23  -2  -2    1.24    2.46
 -22  -2   2   39.45   10.58
  22  -2  -2   36.11    9.96
 -22   2   2   37.80   10.64
  22   2  -2   32.76    8.26
  21   2  -2   39.86    9.72
 -21  -2   2   39.49   10.48
  21  -2  -2   34.61    9.76
 -21   2   2   45.09   12.25
  20   2  -2   16.55    6.05
 -20   2   2   22.53    8.57
 -20  -2   2   20.12    7.97
  20  -2  -2   20.29    7.38
 -19   2   2   48.79   11.65
 -19   2   2   62.78   13.61
 -19  -2   2   65.15   13.65
  19  -2  -2   72.32   13.85
 -19   2   2   66.00   14.17
  19   2  -2   69.07   12.88
 -18  -2   2   -2.55    2.57
 -18   2   2    2.01    2.47
  18  -2  -2    1.87    1.24
 -18   2   2    1.96    3.56
 -18   2   2    4.54    4.75
  18   2  -2    1.22    2.79
  17  -2  -2    1.92    2.46
  17   2  -2    4.14    4.09
 -17   2   2    1.80    2.79
 -17   2   2   -4.99    4.82
 -17  -2   2    1.73    1.85
 -17   2   2    3.65    2.80
 -16   2   2  132.25   17.63
 -16   2   2  180.62   19.74
 -15   2   2  281.88   23.64
 -14   2   2   16.59    5.54
 -13   2   2   27.16    6.64
 -13  -2   2   29.34    5.81
 -12  -2   2   12.37    3.52
 -12  -2   2   12.45    3.91
 -12   2   2   16.33    6.43
 -11   2   2  390.03   24.56
 -11  -2   2  382.46   18.41
 -11  -2   2  323.42   17.47
 -10   2   2  658.29   31.70
 -10  -2   2  743.99   24.14
 -10  -2   2  680.49   23.27
  -9   2   2  203.14   17.61
  -9  -2   2  234.89   12.74
  -8   2   2  129.00   13.75
  -8  -2   2  172.10   10.05
  -7  -2   2  104.80    6.46
  -7  -2   2   80.11    6.56
  -6   2   2  806.97   30.69
  -6  -2   2 1152.28   17.43
  -5   2   2  955.96   26.86
  -5  -2   2  578.94   14.28
  -4  -2   2 3640.60   22.81
  -4   2   2 3562.61   44.17
  -3   2   2 3812.92   41.88
   3   2  -2 3775.46   50.35
  -2   2   2  302.28   10.94
   2   2  -2  411.02   15.73
  -1   2   2    4.12    1.02
   0   2   2 1814.26   24.89
  -1   2  -2  216.45    9.86
  -1  -2  -2  154.46    8.84
  -2  -2  -2 1043.44   24.21
   2   2   2 1105.76   18.38
   3   2   2 2097.39   24.75
  -3  -2  -2 2015.80   35.55
  -4   2  -2  258.99   15.43
  -4  -2  -2  240.90   13.00
  -5  -2  -2  313.29   15.84
  -5   2  -2  311.02   18.27
  -6  -2  -2  315.53   17.24
  -6   2  -2  311.23   19.02
  -7   2  -2    1.65    1.29
  -7  -2  -2   -0.47    1.04
  -8   2  -2  117.73   13.01
  -8  -2  -2   81.70   10.13
  -9   2  -2  513.15   28.56
  -9  -2  -2  483.06   26.03
 -10  -2  -2   30.55    7.06
 -10   2  -2   34.54    8.01
 -10   2  -2   26.96    6.64
 -11  -2  -2  126.24   14.85
 -11   2  -2  129.37   15.87
 -12   2  -2   19.64    6.18
 -12   2  -2    9.03    3.66
 -12  -2  -2   25.14    6.77
 -13  -2  -2    1.16    1.42
 -13   2  -2    3.31    3.50
 -14   2  -2  211.16   23.05
 -15   2  -2  345.81   30.56
 -15   2  -2  385.91   31.72
 -15  -2  -2  369.60   30.30
  16   2   2    3.54    3.44
  16  -2   2    0.95    1.77
 -16   2  -2   -0.68    2.19
 -16  -2  -2    3.74    3.26
 -16   2  -2    1.56    2.99
 -17  -2  -2   26.94    8.67
 -17   2  -2   21.13    8.33
 -17   2  -2   19.62    7.74
  17  -2   2   26.73    7.88
  17   2   2   23.36    7.37
 -18   2  -2   -1.11    2.17
  18  -2   2   -0.56    2.14
 -18  -2  -2    1.25    2.97
 -18   2  -2    1.04    2.29
  18   2   2   -0.27    0.92
 -19   2  -2    1.24    1.92
 -19  -2  -2    2.93    2.57
  19   2   2    4.18    3.74
 -20   2  -2  148.61   21.39
 -20  -2  -2  139.31   20.15
 -21  -2  -2   92.97   15.96
 -21   2  -2   96.69   17.38
 -22   2  -2    1.85    4.18
 -22  -2  -2   -4.20    3.36
 -23   2  -2   30.07    8.79
 -23  -2  -2   15.93    6.49
 -24   2  -2   -0.08    2.14
 -24  -2  -2    1.89    2.39
 -25   2  -2    1.68    2.02
 -25  -2  -2    1.48    2.15
 -26  -2  -2   11.92    3.94
  27   3  -2   46.56    6.61
 -27  -3   2   50.27    8.02
 -26  -3   2  116.57   14.11
  26   3  -2  114.97   12.28
  25   3  -2    2.85    2.66
 -25  -3   2   -0.42    2.12
 -25   3   2    1.11    1.97
 -24  -3   2    1.38    2.35
 -24   3   2   -1.41    3.11
  24   3  -2   -1.13    2.03
  23  -3  -2   93.71   14.77
 -23   3   2   89.86   16.03
 -23  -3   2   88.65   15.07
  23   3  -2   77.03   12.80
  22  -3  -2   46.11   11.15
 -22  -3   2   47.65   11.38
  22   3  -2   38.23    9.44
 -22   3   2   49.35   12.02
 -21  -3   2  116.08   18.05
  21   3  -2  119.91   17.20
 -21   3   2  108.18   18.56
  21  -3  -2  120.09   18.42
  20   3  -2  237.21   24.73
 -20  -3   2  235.79   25.94
  20  -3  -2  259.61   26.77
 -20   3   2  242.90   27.80
 -19   3   2   57.51   12.96
  19  -3  -2   88.35   15.73
 -19   3   2   85.29   16.32
  19   3  -2   72.37   13.83
 -19   3   2   90.17   17.38
 -19  -3   2   82.34   14.98
 -18   3   2    1.77    1.05
 -18   3   2    4.62    2.72
 -18   3   2    2.39    2.85
  18  -3  -2    5.09    3.94
 -18  -3   2    0.95    2.52
  18   3  -2    6.74    3.43
 -17   3   2  136.73   18.51
  17   3  -2  134.08   18.34
  17  -3  -2  146.39   19.11
 -17  -3   2  126.94   17.88
 -17   3   2  126.87   19.20
 -17   3   2  150.03   20.63
 -16   3   2   50.22   11.47
 -16   3   2   51.23   11.90
 -16   3   2   49.82   10.78
  16  -3  -2   50.40   10.81
  16   3  -2   60.76   12.05
 -16  -3   2   47.35   10.27
 -15   3   2  471.03   31.89
 -14   3   2 1141.17   47.74
 -13   3   2    9.47    4.52
 -12   3   2  115.34   14.60
 -11   3   2  295.42   23.95
 -10   3   2  191.81   18.50
  -9   3   2  876.51   38.27
  -8  -3   2 1794.55   22.42
  -8   3   2 1758.64   53.69
  -7   3   2  334.88   22.39
  -6   3   2  110.10   11.74
   5   3  -2   13.02    3.67
  -5   3   2   16.03    3.81
   4   3  -2    8.61    3.22
  -4   3   2    4.50    2.07
   3   3  -2  452.82   20.01
  -3   3   2  401.36   15.49
   2   3  -2 1734.63   37.77
  -2   3   2 1836.30   30.11
  -1   3   2    1.83    0.78
   0   3   2  106.69    6.31
   0   3  -2  108.52    6.81
  -1   3  -2   12.69    2.71
   1   3   2   15.03    2.25
   2   3   2  204.77    8.54
  -2   3  -2  211.59   12.54
  -3   3  -2  754.19   26.43
  -3  -3  -2  739.04   22.91
   3   3   2  728.16   19.66
   4   3   2 2287.22   35.14
  -4  -3  -2 2226.89   41.39
  -5   3  -2    5.03    2.55
  -5  -3  -2   14.88    3.71
  -6  -3  -2    4.02    2.00
  -6   3  -2    3.25    1.39
  -7   3  -2  807.52   34.32
  -7  -3  -2  841.70   30.26
  -8  -3  -2  360.65   20.94
  -8   3  -2  295.04   21.54
  -9   3  -2  573.97   31.20
  -9  -3  -2  473.14   25.35
 -10   3  -2 1398.66   50.28
 -10  -3  -2 1246.40   43.07
 -11  -3  -2    9.84    3.88
 -11   3  -2    6.31    3.13
 -11   3  -2    5.23    2.84
 -12   3  -2  105.59   14.72
 -12   3  -2  100.50   14.77
 -13   3  -2  222.63   22.22
 -13   3  -2  296.37   26.89
 -14   3  -2  492.03   35.97
 -14   3  -2  484.78   36.23
 -14  -3  -2  504.16   34.83
 -15   3  -2  197.41   24.01
  15   3   2  211.19   22.04
 -15   3  -2  207.01   24.19
 -15  -3  -2  178.26   21.86
 -16  -3  -2  390.94   32.48
  16   3   2  372.80   29.82
 -16   3  -2  341.41   32.50
  16  -3   2  338.17   26.20
 -16   3  -2  350.45   32.34
 -17  -3  -2   45.04   11.18
  17   3   2   53.93   11.13
 -17   3  -2   56.45   13.55
  17  -3   2   46.84    9.77
 -17   3  -2   51.84   12.70
  18  -3   2   17.74    6.55
 -18   3  -2   11.05    6.77
 -18  -3  -2   11.47    6.18
  18   3   2   12.45    5.82
 -19   3  -2  179.24   23.95
 -19  -3  -2  213.24   24.89
  19   3   2  229.16   22.88
 -20   3  -2  143.60   21.35
 -20  -3  -2  138.48   20.04
 -21  -3  -2   25.03    7.96
 -21   3  -2   25.83    8.42
 -22   3  -2  251.93   26.67
 -22  -3  -2  239.11   24.39
 -23  -3  -2   42.40    9.34
 -23   3  -2   42.44   10.44
 -24   3  -2    3.04    2.79
 -24  -3  -2    6.10    3.49
 -25  -3  -2   43.64    8.24
 -26  -3  -2   42.54    7.00
 -27  -4   2    2.97    1.85
  26   4  -2    6.05    2.49
 -26  -4   2    5.12    2.33
  25   4  -2   11.91    4.50
 -25  -4   2   13.48    4.96
  24   4  -2    0.74    0.56
 -24  -4   2   -1.05    1.51
 -23   4   2   21.80    8.20
  23   4  -2   14.16    5.18
 -23  -4   2   13.16    6.15
  22   4  -2   95.80   14.80
 -22  -4   2   88.48   14.89
 -22   4   2   88.26   16.27
  21   4  -2   12.51    5.50
 -21  -4   2    9.61    4.73
 -21   4   2   12.47    7.48
 -20  -4   2    2.10    2.52
  20   4  -2    4.35    4.08
 -20   4   2    6.01    4.99
  20  -4  -2    2.64    2.20
  19   4  -2   27.82    8.65
 -19   4   2   25.52    9.08
 -19  -4   2   26.50    8.38
  19  -4  -2   29.79    9.49
 -18   4   2    4.05    4.34
 -18  -4   2    4.48    2.76
  18   4  -2    9.34    4.81
 -18   4   2    7.88    5.76
 -18   4   2    8.05    5.40
  18  -4  -2   12.66    5.58
 -17   4   2   18.93    7.73
  17  -4  -2   11.10    5.40
 -17   4   2   14.31    5.31
  17   4  -2   16.82    6.60
 -17   4   2   13.48    6.60
 -17  -4   2   10.46    5.28
 -16  -4   2  100.47   15.73
  16   4  -2  104.00   15.80
 -16   4   2   91.32   14.99
 -16   4   2  103.73   17.64
  16  -4  -2  101.72   15.81
 -15   4   2   84.02   14.11
 -14   4   2    1.41    1.97
 -13   4   2  142.91   17.03
 -12   4   2   26.45    7.46
 -11   4   2   19.40    7.06
 -10   4   2   56.24   12.14
  -9   4   2  312.83   23.70
  -8   4   2   38.11    7.83
  -7   4   2   22.54    6.46
   6   4  -2  193.22   16.72
  -6   4   2  143.71   15.38
   5   4  -2   55.48    8.58
  -5   4   2   87.19   12.04
   4   4  -2  734.70   29.29
  -4   4   2  533.05   24.88
  -3   4   2   67.60    7.75
   3   4  -2   45.83    7.24
   2   4  -2    7.92    3.22
  -2   4   2   10.69    3.34
  -1   4   2  191.52   10.66
   1   4  -2  259.59   16.72
   0   4   2   12.24    2.42
   0   4  -2   13.50    2.70
  -1   4  -2    2.84    1.20
   1   4   2    6.29    1.59
  -1   4  -2    7.07    2.42
  -2   4  -2  601.03   22.92
   2   4   2  542.44   13.74
  -3   4  -2  304.66   18.09
   3   4   2  283.50    9.43
   4   4   2   84.50    5.19
   4   4   2   91.24    8.69
  -4   4  -2   91.74   10.83
   5   4   2  204.95   12.97
  -5   4  -2  127.46   13.32
  -6   4  -2    1.92    0.60
  -6  -4  -2    2.46    1.83
  -7  -4  -2   67.59    8.43
  -7   4  -2   65.47   10.83
  -8  -4  -2  655.90   27.60
  -8   4  -2  497.31   29.71
  -9  -4  -2  236.52   17.27
  -9   4  -2   68.67   11.27
 -10   4  -2    5.51    4.11
 -11   4  -2   96.68   14.62
 -11   4  -2   67.16   12.02
 -12   4  -2   18.45    6.45
 -12   4  -2   35.52    8.75
 -13   4  -2   -1.52    2.60
 -13   4  -2    1.79    1.85
  14   4   2   86.54   14.16
 -14   4  -2   87.97   16.23
 -14  -4  -2   86.75   14.75
 -14   4  -2  114.51   18.18
 -15   4  -2  228.53   26.39
 -15  -4  -2  231.90   25.20
  15  -4   2  200.55   19.81
  15   4   2  248.09   24.65
 -15   4  -2  257.73   28.13
  16   4   2   41.96    9.96
 -16   4  -2   37.63   10.82
 -16   4  -2   38.00   11.36
 -16  -4  -2   41.87   10.85
  17   4   2    2.92    3.19
 -17   4  -2   -3.04    5.00
 -17  -4  -2   -1.34    5.10
 -18   4  -2    3.16    1.47
  18   4   2    1.84    1.89
 -18  -4  -2    5.49    4.63
 -19  -4  -2   -1.64    4.27
  19   4   2    3.53    2.14
 -19   4  -2    2.12    1.53
 -20  -4  -2   20.79    7.78
  20   4   2   24.52    7.10
 -20   4  -2   18.66    7.71
 -21  -4  -2   49.53   11.49
 -21   4  -2   48.01   12.00
 -22   4  -2   27.81    8.75
 -22  -4  -2   20.56    7.25
 -23  -4  -2    1.89    2.49
 -23  -4  -2    0.55    1.87
 -24  -4  -2   -0.43    1.45
 -25  -4  -2    0.23    0.54
 -26  -4  -2    8.29    2.76
 -26  -5   2    9.68    3.21
  26   5  -2    7.99    2.57
  25   5  -2   -0.69    1.01
 -25  -5   2    1.00    2.44
 -24  -5   2   -0.41    2.37
  24   5  -2   -1.62    1.66
 -23  -5   2   17.96    6.26
  23   5  -2    8.28    3.74
  22   5  -2   27.39    8.37
 -22  -5   2   25.29    8.17
  21   5  -2   14.72    5.95
 -21  -5   2   17.67    7.30
  20   5  -2  131.27   18.16
 -20  -5   2  143.65   19.71
 -20   5   2  155.03   22.63
 -19   5   2    6.61    4.82
  19   5  -2    3.03    2.74
 -19  -5   2    3.95    2.05
  18   5  -2   21.62    7.00
 -18   5   2   26.68    8.74
 -18  -5   2   24.57    7.97
 -17   5   2   51.24   12.15
 -17   5   2   35.14   11.08
 -17   5   2   43.70   12.54
  17   5  -2   34.09    9.89
 -17  -5   2   43.33   10.87
  16   5  -2   72.20   13.97
 -16   5   2   74.86   15.34
 -16  -5   2   65.51   12.93
 -16   5   2   83.61   14.70
 -15  -5   2   63.79   12.77
  15  -5  -2   58.76   12.28
 -15   5   2   58.27   13.76
  15   5  -2   52.77   11.37
 -15   5   2   81.20   14.29
 -14   5   2  253.16   24.32
  14   5  -2  165.41   20.26
 -13   5   2    3.08    3.20
 -12   5   2   41.01    9.93
 -11   5   2   74.50   13.34
 -10   5   2    9.62    6.81
  -9   5   2  177.77   18.66
  -8   5   2  472.43   29.86
  -7   5   2   79.86   12.42
   6   5  -2   12.63    5.00
  -6   5   2    5.41    5.01
   5   5  -2   21.12    6.26
  -5   5   2   53.37   11.12
   4   5  -2   75.18   10.85
  -4   5   2  109.48   13.30
  -3   5   2  585.06   28.79
   3   5  -2  489.41   25.99
   2   5  -2  737.69   31.75
  -2   5   2 1075.92   36.33
   1   5  -2  213.79   17.13
  -1   5   2  115.76   11.00
   0   5   2   17.23    3.67
   0   5  -2   21.64    5.59
  -1   5  -2  176.77   15.99
   1   5   2  352.41   15.34
  -1   5  -2  314.84   15.84
   1   5   2  187.40   15.06
   2   5   2   44.91    7.01
  -2   5  -2   54.31    9.12
  -2   5  -2   85.41    9.26
   2   5   2   96.63    6.92
   3   5   2  120.11   11.60
  -3   5  -2  161.70   13.83
  -4   5  -2  293.68   20.26
   4   5   2  183.05   14.49
  -5   5  -2    2.92    3.25
   5   5   2   11.46    5.18
  -6   5  -2  105.51   13.30
  -7   5  -2  134.86   16.05
  -8   5  -2  322.81   25.21
  -9   5  -2  100.25   14.22
 -10   5  -2  411.47   30.35
 -11   5  -2    2.40    1.69
 -12   5  -2   58.29   12.01
 -12   5  -2   52.15   11.46
  13   5   2    8.79    4.12
 -13  -5  -2    6.82    4.02
 -13   5  -2    1.96    1.69
 -13   5  -2    4.72    3.02
 -14   5  -2   17.51    7.02
 -14  -5  -2   16.28    6.41
 -14   5  -2   11.69    5.94
  14   5   2   15.95    7.09
 -15   5  -2   14.68    6.60
 -15   5  -2   15.84    7.65
  15   5   2   13.48    5.90
 -15  -5  -2   17.05    6.88
 -16   5  -2   68.13   15.35
 -16   5  -2   84.94   17.26
  16   5   2   90.77   15.31
 -16  -5  -2   83.66   15.68
 -17  -5  -2    0.97    1.91
  17   5   2   -1.45    3.01
 -17   5  -2    2.78    2.75
 -18  -5  -2   -2.17    1.83
  18   5   2    2.67    3.29
 -18   5  -2   -1.42    3.12
  19   5   2   28.97    7.87
 -19   5  -2   23.23    8.29
 -19  -5  -2   24.65    7.79
 -20   5  -2   30.39   10.21
  20   5   2   28.53    7.20
 -20  -5  -2   26.13    8.44
 -21  -5  -2   19.85    6.79
 -22  -5  -2   65.31   12.19
 -23  -5  -2   -1.75    1.62
 -23  -5  -2   -2.10    2.53
 -24  -5  -2    0.82    0.98
 -24  -5  -2   -0.08    1.29
 -25  -5  -2    3.21    1.53
 -25  -6   2   33.73    6.83
  25   6  -2   29.25    5.59
 -24  -6   2    0.46    1.61
  24   6  -2    0.90    1.39
  23   6  -2    9.11    4.37
 -23  -6   2   10.86    4.59
  22   6  -2  183.07   19.32
 -22  -6   2  193.63   20.80
 -21  -6   2  118.82   17.08
  21   6  -2   93.75   14.67
  20   6  -2   10.03    4.68
 -20  -6   2   12.13    6.01
 -19  -6   2  263.74   26.86
  19   6  -2  268.52   26.66
  18   6  -2    3.82    3.89
 -18  -6   2    6.09    4.16
  17   6  -2    2.71    2.67
 -17  -6   2    3.20    2.48
  16   6  -2  126.80   18.94
 -16  -6   2  138.64   19.35
 -16   6   2  133.95   19.25
 -15   6   2  193.43   22.59
 -15  -6   2  198.10   23.02
  15   6  -2  194.70   23.02
  14   6  -2   29.11    8.81
 -14   6   2   24.46    8.12
 -13   6   2  176.64   20.62
  13   6  -2  218.35   23.46
 -12   6   2    2.57    2.23
 -11   6   2   44.40   10.82
 -10   6   2  516.42   32.72
  -9   6   2  884.07   41.80
  -8   6   2    8.24    2.62
   7   6  -2  218.22   21.11
  -7   6   2  204.24   19.48
   6   6  -2    2.30    4.57
  -6   6   2    7.66    5.26
  -5   6   2    3.02    2.76
   5   6  -2   32.39    7.85
   4   6  -2  203.57   19.25
  -4   6   2  252.89   21.07
   3   6  -2  596.03   32.06
  -3   6   2  645.34   32.59
  -2   6   2  200.12   17.46
   2   6  -2  186.96   18.00
   1   6  -2   81.10   11.69
  -1   6   2   80.37   10.40
   0   6   2    4.02    2.60
   0   6  -2    1.53    0.96
   0   6   2    1.10    1.66
  -1   6  -2    0.15    2.39
   1   6   2    0.33    1.07
  -2   6  -2  384.03   27.36
   2   6   2  370.84   23.37
  -2   6  -2  434.21   21.95
   3   6   2  936.05   36.94
  -3   6  -2 1024.11   37.08
  -3   6  -2  958.91   45.47
  -4   6  -2   13.62    6.49
  -4   6  -2    7.33    2.83
   4   6   2    7.29    3.02
   5   6   2  452.00   25.35
  -5   6  -2  407.37   26.71
  -6   6  -2  117.03   14.97
  -7   6  -2    6.31    3.44
  -8   6  -2  607.67   36.90
  -9   6  -2  781.99   43.07
 -10   6  -2   33.96    8.72
 -11   6  -2   77.53   14.19
 -11   6  -2   84.90   15.67
 -12   6  -2    4.09    3.94
  12   6   2    2.47    2.29
 -12   6  -2    2.75    3.40
 -13   6  -2    2.34    6.04
  13   6   2    2.14    2.40
 -13   6  -2    2.67    3.75
 -13   6  -2    7.07    4.81
 -13  -6  -2    2.34    2.32
 -14  -6  -2  259.72   27.41
  14   6   2  247.76   25.53
 -14   6  -2  244.54   28.14
 -14   6  -2  244.13   28.73
 -15   6  -2  359.50   35.11
 -15   6  -2  358.95   34.86
 -15  -6  -2  390.44   33.57
  15   6   2  360.80   31.15
 -16  -6  -2    0.04    1.60
  16   6   2   -1.27    2.97
 -17  -6  -2   91.40   16.21
  17   6   2   93.12   15.55
  18   6   2    2.74    3.39
 -18  -6  -2    4.14    3.53
 -19  -6  -2   -0.35    2.81
  19   6   2    1.48    2.55
  20   6   2  126.87   15.32
 -20  -6  -2  129.49   17.84
 -21  -6  -2  144.49   17.78
 -22  -6  -2    4.89    2.74
 -23  -6  -2    9.72    3.74
 -23  -6  -2    6.60    2.37
 -24  -6  -2    1.88    1.55
 -24  -6  -2   -1.65    1.18
 -25  -7   2   -0.17    0.38
  24   7  -2    0.03    0.67
 -24  -7   2   -1.97    1.52
  23   7  -2   -2.62    1.98
 -23  -7   2   -0.78    0.69
  22   7  -2    4.71    2.99
 -22  -7   2    5.01    3.38
  21   7  -2   66.79   11.97
 -21  -7   2   70.96   12.92
  20   7  -2   56.77   11.49
 -20  -7   2   59.66   12.56
 -19  -7   2   34.35    9.99
  19   7  -2   30.52    9.15
  18   7  -2    5.14    5.35
 -18  -7   2    2.48    0.84
  17   7  -2    2.70    2.78
 -17  -7   2    1.19    1.78
 -16  -7   2   29.28    9.02
  16   7  -2   38.95   10.68
  15   7  -2   40.66   10.60
 -15   7   2   12.83    5.63
 -15  -7   2   37.76   10.28
 -14   7   2   -2.51    4.05
  14   7  -2   10.34    5.59
 -13   7   2   -0.59    3.19
  13   7  -2    0.22    2.48
 -12   7   2   10.40    3.49
  12   7  -2   10.31    4.76
 -11   7   2   44.35   10.27
  11   7  -2   86.18   14.61
 -10   7   2    8.15    4.25
  -9   7   2   59.19   11.64
  -8   7   2  145.39   17.42
   7   7  -2   28.32    8.67
  -7   7   2    8.28    5.39
  -6   7   2   12.63    7.64
   6   7  -2    5.85    4.48
   5   7  -2   66.55   12.46
  -5   7   2   37.63    7.53
   4   7  -2   56.71   11.59
  -4   7   2   36.24    7.60
   3   7  -2  149.04   18.07
  -3   7   2   92.21   11.04
   2   7  -2  213.66   21.63
   1   7  -2    1.43    1.84
  -1   7   2    2.46    2.52
   0   7   2   32.73    7.80
   0   7  -2   29.34    8.02
  -1   7  -2  148.06   17.86
   1   7   2  151.39   16.63
   2   7   2    1.28    0.60
  -2   7  -2    1.70    2.97
   3   7   2  181.30   18.27
  -3   7  -2  178.87   21.00
  -4   7  -2  167.25   21.40
   4   7   2  220.12   21.18
  -5   7  -2   10.02    6.38
  -5   7  -2   -0.50    2.79
  -6   7  -2    5.09    6.50
  -6   7  -2   -0.18    3.21
  -7   7  -2  124.17   20.61
  -7   7  -2   46.68   10.09
  -8   7  -2   16.39    5.51
  -8   7  -2   49.93   13.42
  -9   7  -2    8.99    7.36
  -9   7  -2   11.41    4.22
 -10   7  -2   77.61   17.17
  10   7   2   95.05   15.27
 -11   7  -2   91.38   18.84
 -11   7  -2  105.49   17.68
  11   7   2   99.70   15.98
 -12   7  -2   18.25    7.23
 -12   7  -2   17.36    7.76
  12   7   2   10.67    4.46
 -13   7  -2   50.03   13.35
 -13   7  -2   50.59   12.61
  13   7   2   47.14   11.17
  14   7   2   56.73   12.25
 -14  -7  -2   59.23   13.43
  15   7   2   48.38   11.24
 -15  -7  -2   52.27   12.97
  16   7   2  152.99   19.95
 -16  -7  -2  147.37   20.94
 -17  -7  -2   30.75    9.71
  17   7   2   30.38    8.60
  18   7   2    4.45    3.77
 -18  -7  -2    7.34    5.33
 -19  -7  -2   18.05    7.23
  19   7   2   25.34    6.79
 -20  -7  -2   14.52    6.02
  20   7   2   16.22    5.18
 -21  -7  -2    2.80    2.69
 -22  -7  -2    6.63    3.35
 -23  -7  -2    3.26    1.79
 -23  -7  -2    2.95    1.84
 -24  -7  -2    2.88    1.55
  24   8  -2    0.95    0.60
 -24  -8   2    0.09    1.36
 -23  -8   2    2.71    2.05
  23   8  -2    2.80    2.14
 -22  -8   2   15.72    5.36
  22   8  -2   11.72    4.26
  21   8  -2   16.14    5.73
 -21  -8   2   22.51    6.74
  20   8  -2    0.27    2.44
 -20  -8   2   -0.74    1.60
 -19  -8   2   -1.25    2.64
  19   8  -2   -0.43    2.12
  18   8  -2    6.75    3.57
 -18  -8   2    4.86    3.70
  17   8  -2   19.46    7.76
 -17  -8   2   14.44    6.47
  16   8  -2    6.81    5.49
 -16  -8   2   13.90    6.31
  15   8  -2   71.02   15.03
 -15  -8   2   62.72   13.70
  14   8  -2    0.17    1.94
 -13   8   2   -6.01    5.10
  13   8  -2   -1.13    2.35
 -12   8   2   -7.53    6.46
  12   8  -2   -0.36    1.87
  11   8  -2  101.31   16.74
 -11   8   2   80.42   13.93
  11   8  -2   81.21   11.78
  10   8  -2  205.93   18.43
 -10   8   2  191.57   21.92
   9   8  -2   86.31   11.64
  -9   8   2  102.52   15.48
  -8   8   2   -3.17    2.70
   8   8  -2    0.36    0.54
  -7   8   2   19.72    6.00
   7   8  -2    4.22    3.40
  -6   8   2   57.65   10.63
   6   8  -2   70.64   14.33
   5   8  -2  107.42   16.97
   4   8  -2    8.63    5.05
  -4   8   2   10.30    6.05
  -3   8   2   52.41   12.86
   3   8  -2   43.70   10.85
  -2   8   2   20.08    6.73
   2   8  -2   22.22    7.89
  -1   8   2    1.84    0.63
   1   8  -2    0.29    1.80
   0   8  -2   36.09    9.50
   0   8   2   29.71    8.05
  -1   8  -2    7.23    3.86
   1   8   2   11.47    4.57
  -2   8  -2  136.27   19.33
   2   8   2  156.97   18.71
  -3   8  -2  176.59   22.73
   3   8   2  211.32   22.33
  -4   8  -2    7.21    5.03
   4   8   2   16.73    8.86
  -5   8  -2   61.54   14.24
  -6   8  -2    0.09    1.78
   6   8   2    5.22    3.33
  -7   8  -2    5.87    8.11
   7   8   2    2.23    1.93
   8   8   2   79.79   14.20
  -8   8  -2   63.40   15.91
   9   8   2  127.90   18.01
  -9   8  -2  123.39   22.51
 -10   8  -2    8.57    7.11
  10   8   2    3.38    4.89
 -11   8  -2   36.98   10.67
  11   8   2   55.06   12.48
 -11   8  -2   45.72   13.73
  12   8   2   13.46    5.86
 -12   8  -2   11.17    6.82
 -12   8  -2   17.27    8.66
  13   8   2   -0.98    1.10
  14   8   2   12.50    5.97
 -14  -8  -2   28.64    9.66
  15   8   2   20.27    7.65
 -15  -8  -2   22.87    9.01
  16   8   2    0.10    1.02
 -16  -8  -2    0.65    2.37
 -17  -8  -2   36.52    9.47
  17   8   2   38.76    9.17
 -18  -8  -2    0.75    1.48
  18   8   2    6.66    3.72
 -19  -8  -2    2.78    2.72
  19   8   2    1.94    1.80
 -20  -8  -2   21.22    6.42
 -21  -8  -2   21.63    5.99
 -22  -8  -2    5.56    2.71
 -23  -8  -2   14.98    3.74
  23   9  -2   11.79    3.03
 -23  -9   2   14.93    3.91
 -22  -9   2    1.70    0.82
  22   9  -2    3.61    2.00
  21   9  -2   26.01    6.54
 -21  -9   2   29.84    7.16
  20   9  -2   74.74   12.00
 -20  -9   2   86.16   13.09
  19   9  -2   11.41    4.77
 -19  -9   2   11.29    4.35
  18   9  -2    5.41    3.50
 -18  -9   2   10.86    5.03
 -17  -9   2   32.18    9.30
  17   9  -2   40.13   10.30
  16   9  -2    4.08    3.63
 -16  -9   2    2.69    1.73
  15   9  -2  127.83   19.42
 -15  -9   2  119.61   18.36
  14   9  -2  153.83   21.81
  13   9  -2   21.61    8.42
  12   9  -2   29.98    9.27
 -11   9   2   35.52   13.34
  11   9  -2   43.30    8.80
  11   9  -2   37.67   11.12
 -11   9   2   35.09    9.95
  10   9  -2   33.78    7.43
 -10   9   2   38.52   13.05
  10   9  -2   30.03    9.64
   9   9  -2  127.98   19.34
  -9   9   2  117.89   22.60
   9   9  -2  129.26   14.83
  -8   9   2  187.74   27.60
   8   9  -2  156.42   15.73
   7   9  -2    6.88    2.83
  -7   9   2    5.91    4.75
   6   9  -2    3.71    5.10
  -6   9   2    6.61    6.05
   6   9  -2   -0.20    2.29
  -5   9   2   42.17   11.86
   5   9  -2   73.19   10.34
   5   9  -2   56.36   13.92
   4   9  -2   32.30    6.64
  -4   9   2   37.25   10.98
   4   9  -2   36.30   10.94
  -3   9   2  122.56   19.11
   3   9  -2  136.13   20.88
   3   9  -2  123.80   13.26
  -2   9   2  322.89   30.44
   2   9  -2  313.74   21.17
   2   9  -2  390.57   35.15
   1   9  -2   28.45    6.27
   1   9  -2   16.16    7.44
  -1   9   2   13.47    5.16
   0   9  -2   -3.02    3.57
   0   9   2    1.42    5.04
   0   9   2   -0.04    1.98
   0   9  -2    0.27    1.34
   1   9   2   90.44   11.26
  -1   9  -2   87.16   11.73
   1   9   2   65.31   13.32
  -1   9  -2   68.54   14.90
  -2   9  -2   37.77   10.48
  -2   9  -2   42.86    8.42
   2   9   2   42.33    7.65
  -3   9  -2  101.69   18.36
  -3   9  -2  113.12   13.58
   3   9   2   91.65   11.76
  -4   9  -2  240.33   29.40
   4   9   2  271.37   20.40
  -4   9  -2  268.98   21.64
  -5   9  -2   31.53    7.37
   5   9   2   41.70    8.03
   6   9   2    1.85    3.63
  -6   9  -2    5.76   12.18
  -6   9  -2    1.66    2.65
   7   9   2   20.34    5.65
  -7   9  -2   15.90    9.02
  -7   9  -2   21.29    6.65
  -8   9  -2   51.77    9.62
  -8   9  -2   29.28   10.90
   8   9   2   48.20   11.24
  -9   9  -2   28.23   11.13
   9   9   2   30.92    9.80
  -9   9  -2   39.55   11.05
  10   9   2  148.04   20.45
 -10   9  -2  131.73   20.29
  11   9   2    5.27    4.39
  12   9   2    6.56    4.37
  13   9   2  102.64   16.72
 -14  -9  -2   72.44   14.38
  14   9   2   62.58   12.96
  15   9   2   21.49    7.25
 -15  -9  -2   23.41    8.26
 -16  -9  -2  102.31   16.59
  16   9   2   92.92   14.28
 -17  -9  -2    7.00    3.63
  17   9   2    9.21    3.91
  18   9   2   -0.47    2.03
 -18  -9  -2    6.27    4.12
  19   9   2   24.91    5.46
 -19  -9  -2   25.31    6.88
 -20  -9  -2   27.23    6.52
 -21  -9  -2    9.11    3.49
 -21 -10   2    1.05    2.25
  21  10  -2    0.91    0.86
  20  10  -2    3.57    2.60
 -20 -10   2    4.50    2.89
 -19 -10   2   11.58    4.73
  19  10  -2   11.31    4.44
  18  10  -2   10.08    4.35
 -18 -10   2   12.09    5.28
 -17 -10   2   20.71    6.78
  17  10  -2   19.55    6.83
 -16 -10   2   25.24    7.99
  16  10  -2   15.29    6.75
  15  10  -2    5.55    4.75
 -15 -10   2   -0.35    1.29
  14  10  -2   10.77    5.85
  13  10  -2   27.26    8.88
  12  10  -2    9.84    5.51
  11  10  -2   75.84   15.39
  10  10  -2    1.64    2.65
  10  10  -2   19.88    8.15
   9  10  -2   11.13    4.75
   9  10  -2   31.81    9.50
   8  10  -2   12.01    4.29
   8  10  -2   10.21    5.35
   7  10  -2    0.67    1.88
  -7  10   2    3.71    3.90
  -6  10   2    7.89    6.68
  -6  10   2    2.99    1.28
   6  10  -2   -0.50    2.49
   5  10  -2   23.65    6.14
  -5  10   2   21.39    6.84
  -5  10   2   22.08    9.09
   5  10  -2   14.05    6.96
   4  10  -2   37.10    8.12
  -4  10   2   39.62    8.42
   4  10  -2   90.49   18.47
  -4  10   2   84.58   17.47
  -3  10   2   40.55   11.79
   3  10  -2   45.49   12.45
   3  10  -2    8.79    4.36
  -3  10   2    9.76    5.05
  -2  10   2   -1.25    1.10
   2  10  -2    1.43    2.35
  -2  10   2    6.82    3.56
   2  10  -2    2.64    4.02
   1  10  -2    1.20    2.49
  -1  10   2    0.54    0.58
   0  10   2    8.66    5.26
   0  10  -2    0.05    4.66
   0  10   2   10.41    3.91
   0  10  -2    8.86    3.45
  -1  10  -2    9.43    4.27
   1  10   2   10.26    3.88
   1  10   2   15.13    6.78
  -1  10  -2   19.12    8.35
   2  10   2    5.94    3.36
  -2  10  -2    9.06    4.44
  -3  10  -2   17.31    5.65
   3  10   2   18.93    6.05
   4  10   2   19.98    5.78
  -4  10  -2   10.31    6.50
  -4  10  -2   15.54    5.78
  -5  10  -2    5.31    6.04
  -5  10  -2    1.09    2.52
   5  10   2    2.98    2.48
   6  10   2    2.06    1.07
  -6  10  -2    4.09    3.53
  -6  10  -2    4.14    8.24
  -7  10  -2    1.88    1.85
   7  10   2   -1.42    3.95
  -8  10  -2   20.43    5.87
   8  10   2   44.45   11.42
   9  10   2   27.62    8.94
  -9  10  -2    5.36    2.42
  10  10   2    9.61    6.27
  11  10   2   -2.25    3.11
  12  10   2    2.67    1.98
  13  10   2    3.26    3.22
  14  10   2    8.24    3.65
 -14 -10  -2    9.31    5.58
  15  10   2   24.88    7.12
 -15 -10  -2   28.54    8.69
  16  10   2   14.61    5.00
 -16 -10  -2   16.41    5.97
  17  10   2   -0.72    0.54
 -17 -10  -2   -1.24    1.64
  18  10   2   -0.77    1.13
 -18 -10  -2   -0.96    1.32
 -19 -10  -2    3.61    2.56
 -20 -10  -2    9.72    3.53
 -20 -11   2    5.44    2.44
  20  11  -2    6.06    2.56
  19  11  -2    0.14    0.77
 -19 -11   2    2.64    1.33
  18  11  -2    0.01    1.38
 -18 -11   2    0.24    1.47
  17  11  -2   14.81    5.35
 -17 -11   2   16.26    5.59
 -16 -11   2   13.96    5.69
  16  11  -2   10.44    5.01
  15  11  -2    3.36    2.92
 -15 -11   2    5.88    3.88
  14  11  -2   20.42    7.44
  13  11  -2   -3.22    3.49
  12  11  -2   -1.30    3.39
  11  11  -2   22.78    8.21
  10  11  -2   32.04   10.26
   9  11  -2   38.90    8.83
   9  11  -2   18.97    7.60
   8  11  -2   42.16    8.66
   8  11  -2   13.20    5.94
   7  11  -2    6.86    4.25
   7  11  -2   16.32    7.14
  -6  11   2   23.29    6.47
   6  11  -2   25.21    6.55
   5  11  -2    8.79    4.13
  -5  11   2    3.68    2.09
  -4  11   2    7.94    4.91
   4  11  -2   11.15    4.45
  -3  11   2   91.29   13.26
   3  11  -2   94.45   13.19
  -2  11   2  142.49   16.54
   2  11  -2  129.53   15.44
  -1  11   2    0.18    1.29
   1  11  -2    2.89    2.90
   0  11   2   32.25    7.51
   0  11  -2   29.43    7.43
   1  11   2    1.11    1.57
  -1  11  -2    0.87    1.94
   2  11   2    9.70    3.88
  -2  11  -2    6.41    3.26
  -3  11  -2   24.37    7.06
   3  11   2   23.32    6.09
   4  11   2   37.76    8.06
  -4  11  -2   43.41    9.38
   5  11   2    5.12    3.45
  -5  11  -2    3.98    3.54
  -6  11  -2   36.95    8.42
  -7  11  -2    1.62    0.81
   7  11   2    3.59    2.19
  -8  11  -2    2.10    2.06
   8  11   2    4.96    3.39
   9  11   2   26.33    8.60
  10  11   2   14.71    6.31
  11  11   2    3.72    2.48
  12  11   2   -0.29    2.03
  13  11   2    2.92    2.39
 -13 -11  -2    0.63    3.44
  14  11   2    2.64    2.47
 -14 -11  -2    3.27    2.37
 -15 -11  -2    1.70    2.93
  15  11   2   -1.04    0.67
  16  11   2    4.75    2.64
 -16 -11  -2    8.76    4.07
  17  11   2    4.69    2.15
 -17 -11  -2   -2.06    1.62
 -18 -11  -2   10.19    3.58
 -19 -11  -2   -2.43    1.85
  18  12  -2   -2.92    1.92
 -18 -12   2    1.82    1.83
  17  12  -2   -0.49    0.82
 -17 -12   2    4.57    2.28
  16  12  -2   43.44    8.57
 -16 -12   2   44.37    8.62
  15  12  -2   31.81    7.73
 -15 -12   2   19.67    5.73
 -14 -12   2   -2.51    2.28
  14  12  -2   -2.67    2.75
  13  12  -2   10.58    4.85
  12  12  -2    2.67    2.15
  11  12  -2    6.36    3.70
  10  12  -2   62.04   13.38
   9  12  -2   45.77   11.35
   8  12  -2    0.05    1.56
   8  12  -2    1.01    2.42
   7  12  -2   12.48    4.63
   7  12  -2   18.19    6.72
   6  12  -2    1.39    2.37
   6  12  -2    5.90    3.20
  -6  12   2    2.52    1.84
  -5  12   2    6.47    2.97
   5  12  -2    6.31    3.52
  -4  12   2   57.61   10.31
   4  12  -2   63.70   11.06
   3  12  -2   55.78   10.26
  -3  12   2   45.09    9.64
   2  12  -2    2.43    2.33
  -2  12   2   -1.59    2.71
  -1  12   2   45.24    9.18
   1  12  -2   42.05    9.15
   0  12   2    7.25    3.67
   0  12  -2    2.26    2.67
   1  12   2   -1.65    2.94
  -1  12  -2    2.62    2.10
   2  12   2   44.69    8.94
  -2  12  -2   50.09    9.81
   3  12   2   56.72    9.94
  -3  12  -2   55.92   10.46
   4  12   2    1.96    2.21
  -4  12  -2    3.06    2.35
   5  12   2   17.83    6.70
  -5  12  -2   16.41    5.26
   6  12   2    2.60    1.45
  -6  12  -2   -0.90    2.38
  -7  12  -2   -0.18    0.77
   7  12   2   -3.26    2.48
  -8  12  -2   82.10   10.91
   8  12   2   73.58   13.70
   9  12   2   65.85   12.70
  10  12   2    2.94    2.15
  11  12   2   16.37    6.02
  12  12   2    0.08    2.23
 -12 -12  -2   -0.95    1.91
 -13 -12  -2    0.95    1.51
  13  12   2    0.73    1.19
 -14 -12  -2   25.90    7.01
  14  12   2   18.79    5.09
 -15 -12  -2   25.19    6.42
  15  12   2   18.45    4.53
 -16 -12  -2    0.38    1.30
 -17 -12  -2    5.17    1.88
  16  13  -2    0.98    0.90
  15  13  -2    7.88    3.08
 -15 -13   2   16.23    4.52
  14  13  -2   12.57    4.55
 -14 -13   2   14.25    4.86
  13  13  -2   10.90    4.35
 -13 -13   2   11.50    4.50
  12  13  -2    0.05    1.09
  11  13  -2    0.79    0.98
  10  13  -2   -0.15    1.34
   9  13  -2   11.99    5.65
   8  13  -2   25.92    8.24
   7  13  -2   18.92    7.74
   6  13  -2   18.55    5.26
   6  13  -2   10.25    5.56
   5  13  -2    3.53    2.23
  -5  13   2   -0.73    1.92
   5  13  -2    0.43    2.55
  -4  13   2   10.94    4.59
   4  13  -2    9.54    3.98
   3  13  -2    3.80    3.40
  -3  13   2    8.72    4.43
  -2  13   2    2.51    2.03
   2  13  -2    0.77    1.45
  -1  13   2   10.26    3.90
   1  13  -2   10.00    4.00
   0  13   2   12.25    4.25
   0  13  -2   12.34    4.78
   1  13   2    4.48    3.25
  -1  13  -2    5.69    3.77
  -2  13  -2    2.65    2.58
  -3  13  -2    6.83    4.35
  -4  13  -2    4.30    3.01
   4  13   2   14.92    6.09
  -5  13  -2   11.42    4.35
   5  13   2   10.94    5.10
  -6  13  -2   16.25    4.75
   6  13   2   14.53    5.86
   7  13   2    9.91    5.09
  -7  13  -2    9.47    3.58
   8  13   2    0.52    1.66
   9  13   2    3.34    2.49
  10  13   2   10.48    4.75
 -11 -13  -2   13.65    5.23
  11  13   2    9.30    4.16
  12  13   2    2.92    1.89
 -12 -13  -2    2.09    1.46
  13  13   2    2.97    1.79
 -13 -13  -2    4.17    2.52
 -14 -13  -2    2.09    1.61
  13  14  -2    1.15    1.04
  12  14  -2    0.28    1.24
 -12 -14   2    1.50    1.59
 -11 -14   2    4.05    2.23
  11  14  -2    4.66    2.42
  10  14  -2   14.72    4.84
   9  14  -2    2.99    2.43
   8  14  -2    1.04    1.25
   7  14  -2    0.61    2.14
   6  14  -2    5.24    3.72
   5  14  -2    4.26    3.57
   4  14  -2   16.28    4.98
   4  14  -2    5.45    4.08
   3  14  -2   -0.40    2.03
   3  14  -2   13.52    4.60
   2  14  -2    1.37    2.09
   2  14  -2   -0.38    0.68
   1  14  -2    2.57    2.15
   0  14  -2   12.57    4.36
  -1  14  -2    3.79    2.80
   2  14   2    8.06    4.23
  -2  14  -2   17.43    5.69
   3  14   2   10.92    4.90
  -3  14  -2   28.77    6.47
   4  14   2    2.66    2.85
  -4  14  -2    0.68    1.42
   5  14   2    2.79    2.09
  -5  14  -2    7.94    3.03
   6  14   2    0.98    1.66
  -6  14  -2    0.14    0.63
   7  14   2    0.87    0.81
   8  14   2    1.13    0.93
   9  14   2    3.16    2.51
  10  14   2    1.46    1.45
 -10 -14  -2    0.83    0.96
 -11 -14  -2    5.97    3.06
  11  14   2    5.56    2.34
 -12 -14  -2   -0.96    0.56
   9  15  -2    4.05    2.09
   8  15  -2    9.63    3.48
   7  15  -2    0.70    0.46
   6  15  -2   -2.78    2.10
   5  15  -2   -1.02    2.29
   4  15  -2    4.08    2.39
   3  15  -2    3.70    2.72
   2  15  -2   13.39    4.62
  -1  15   2    2.83    1.69
   1  15  -2    3.06    2.32
   0  15   2    0.10    1.01
   0  15  -2    0.06    0.58
   1  15   2    4.84    2.53
  -1  15  -2    2.15    2.10
  -2  15  -2    5.78    3.43
   2  15   2    3.72    2.66
   3  15   2    3.36    2.30
   4  15   2   13.38    4.16
   5  15   2    2.95    2.02
   6  15   2   -0.55    0.54
   7  15   2    0.35    1.20
  -8 -15  -2    2.76    1.85
 -28   0   3    3.81    2.55
 -27   0   3    1.00    0.97
  27   0  -3    0.47    1.10
  26   0  -3   -0.42    0.61
 -26   0   3   -1.27    3.15
  25   0  -3   -2.14    2.69
 -25   0   3   -1.75    2.26
  24   0  -3   -1.71    3.76
 -24   0   3   -2.48    5.05
 -23   0   3    2.00    3.84
  23   0  -3    0.38    2.99
  22   0  -3   11.92    6.28
 -22   0   3    6.24    5.12
  21   0  -3   -1.30    2.87
 -21   0   3    0.74    2.67
 -20   0   3    1.06    1.28
  20   0  -3    0.42    1.82
  19   0  -3    1.79    2.49
 -19   0   3   -0.69    2.15
 -18   0   3   -1.79    2.34
  18   0  -3   -3.30    4.00
 -18   0   3   -0.70    2.46
  17   0  -3   -2.14    2.74
 -17   0   3   -1.64    3.31
 -16   0   3    2.57    3.26
 -16   0   3    3.02    3.19
 -15   0   3   -0.27    0.83
 -15   0   3   -1.61    1.88
 -14   0   3    0.37    1.64
 -14   0   3    2.09    3.25
 -13   0   3   -0.40    2.74
 -12   0   3    2.05    3.34
 -11   0   3    4.52    7.10
 -10   0   3   48.12    9.35
  -9   0   3   20.59    6.18
  -8   0   3   -0.03    0.73
  -7   0   3    0.69    0.96
  -6   0   3    0.17    0.49
  -5   0   3    0.52    0.69
  -4   0   3    1.09    0.84
  -3   0   3    1.41    0.84
   2   0  -3    0.40    0.49
   1   0  -3    0.43    0.45
   0   0  -3    1.02    0.91
  -1   0  -3    1.70    1.14
  -1   0  -3    0.50    0.43
  -2   0  -3    2.23    0.90
  -2   0  -3    0.60    0.38
  -3   0  -3    1.01    1.04
  -3   0  -3    0.73    1.10
  -4   0  -3    0.03    1.10
  -5   0  -3    0.19    1.43
  -6   0  -3    1.25    1.43
  -7   0  -3    0.10    1.19
  -8   0  -3   -0.52    1.39
  -9   0  -3    1.36    2.05
 -10   0  -3    0.77    1.94
 -11   0  -3   -0.47    1.01
 -12   0  -3    0.13    1.66
 -13   0  -3    4.58    4.02
 -14   0  -3   -0.01    2.75
 -15   0  -3   -0.60    1.79
 -15   0  -3   -1.07    2.51
 -16   0  -3   -0.38    1.62
 -16   0  -3    0.14    2.12
 -17   0  -3   -0.45    2.09
 -18   0  -3   -0.92    4.08
 -19   0  -3    0.96    1.60
 -20   0  -3    1.43    3.44
 -21   0  -3    1.65    2.84
 -22   0  -3   -0.90    1.78
 -23   0  -3   -0.05    2.66
 -24   0  -3   -3.81    2.16
 -25   0  -3    1.41    1.70
 -26   0  -3    0.00    1.38
 -28  -1   3   72.04    9.09
  27   1  -3    7.04    3.15
 -27  -1   3   12.64    4.66
 -27   1   3   13.87    4.73
 -26  -1   3    0.72    0.50
  26   1  -3    2.33    2.48
  26  -1  -3   -1.28    1.52
 -26   1   3    1.30    0.97
  25   1  -3    7.78    4.07
 -25   1   3   12.41    5.14
 -25  -1   3    8.97    4.40
  25  -1  -3    7.21    3.99
 -24   1   3   35.32    9.34
  24   1  -3   28.69    7.94
  24  -1  -3   33.71    8.56
 -24  -1   3   37.35    9.58
 -23  -1   3   60.41   12.83
 -23   1   3   60.12   12.93
  23   1  -3   63.55   12.06
  23  -1  -3   60.61   12.16
 -22  -1   3  125.03   18.45
 -22   1   3  124.00   18.68
  22  -1  -3  141.96   19.05
  22   1  -3  139.74   18.61
 -21   1   3  153.69   21.08
  21   1  -3  156.39   19.90
 -21  -1   3  147.68   20.10
  21  -1  -3  157.12   20.17
 -20   1   3   17.68    7.39
  20  -1  -3   21.76    8.02
 -20  -1   3   13.75    6.24
  20   1  -3   17.81    6.26
 -19   1   3  137.10   19.19
 -19   1   3  137.31   18.52
  19   1  -3  121.23   17.56
  19  -1  -3  129.60   18.09
 -19  -1   3  125.31   17.91
 -18  -1   3   21.34    7.18
  18  -1  -3   16.95    6.04
 -18   1   3   21.02    7.38
  18   1  -3   14.58    6.64
 -18   1   3   27.81    7.65
 -17   1   3  282.98   24.50
  17   1  -3  313.45   26.95
 -17   1   3  283.50   25.40
  17  -1  -3  300.78   26.62
 -16   1   3 1151.12   47.78
 -16  -1   3 1223.29   44.80
 -15   1   3  120.69   14.83
 -15  -1   3  107.00   12.63
 -14   1   3    1.82    2.05
 -14  -1   3    0.90    1.51
 -13  -1   3   21.36    5.99
 -13   1   3   31.65    7.34
 -13  -1   3   30.24    6.38
 -12  -1   3  221.88   16.31
 -12   1   3  221.44   19.62
 -11  -1   3  643.65   26.57
 -11   1   3  596.29   31.13
 -11  -1   3  647.91   24.66
 -10   1   3 1322.72   45.64
 -10  -1   3 1516.24   40.09
  -9   1   3  372.16   22.64
  -9  -1   3  368.90   19.97
  -8   1   3   19.33    4.29
  -8  -1   3   18.74    4.66
  -7  -1   3  194.05   10.71
  -7   1   3  197.59   12.32
  -6  -1   3  161.01    8.19
  -6   1   3  158.23    9.80
  -5  -1   3  169.53    7.93
  -5   1   3  167.62    9.57
  -4  -1   3 8963.81   56.44
  -4   1   3 8845.62   65.81
  -3  -1   3 1064.67   19.51
  -3   1   3 1060.25   22.18
  -2   1   3  344.44   12.64
   2   1  -3  481.27   10.66
   1  -1  -3  197.43    9.58
   1   1  -3  200.25    7.84
   1   1  -3  207.66   10.04
   0   1  -3  406.89   12.50
   0  -1  -3  405.08   14.13
   0   1  -3  431.96   13.80
  -1  -1  -3  649.38   18.71
  -1   1  -3  644.15   18.13
  -1   1  -3  642.10   16.67
  -2   1  -3 2245.73   38.30
  -2  -1  -3 2318.47   37.74
  -3  -1  -3  395.06   16.88
  -3   1  -3  369.61   17.04
  -4   1  -3 1206.47   33.87
  -4  -1  -3 1277.75   32.38
  -5   1  -3   21.00    4.46
  -5  -1  -3   31.62    5.42
  -5   1  -3   34.03    6.18
  -6   1  -3  118.17   11.72
  -6   1  -3  152.53   13.89
  -6  -1  -3  147.07   12.63
  -7   1  -3  142.72   14.21
  -7  -1  -3  134.89   13.00
  -8   1  -3 1088.18   41.52
  -8  -1  -3 1000.70   38.04
  -9   1  -3  450.78   28.26
  -9  -1  -3  433.48   26.61
 -10  -1  -3   56.07   10.03
 -10   1  -3   61.46   10.96
 -11  -1  -3    1.05    1.43
 -11   1  -3    4.67    3.91
 -12   1  -3   26.06    7.25
 -12  -1  -3   28.87    7.99
 -13   1  -3   93.52   15.23
 -13  -1  -3  103.05   15.85
 -14  -1  -3  473.76   35.62
 -14   1  -3  458.54   35.09
 -15   1  -3   21.92    7.80
 -15  -1  -3   36.09    9.33
 -15  -1  -3   41.39   10.77
 -15   1  -3   40.87   10.18
 -16   1  -3   14.42    6.54
 -16   1  -3    9.82    4.86
 -16  -1  -3   11.23    5.88
 -17  -1  -3   25.30    8.66
 -17   1  -3   32.31   10.00
 -17   1  -3   33.88   10.40
 -18   1  -3  183.87   23.59
 -18  -1  -3  175.94   22.62
 -19   1  -3   58.46   13.53
 -19  -1  -3   55.37   13.24
 -20  -1  -3  224.08   25.56
 -20   1  -3  223.42   25.92
 -21  -1  -3  100.20   16.86
 -21   1  -3  109.00   17.99
 -22   1  -3   23.93    7.60
 -22  -1  -3   24.50    7.70
 -23  -1  -3   36.17    9.50
 -23   1  -3   37.43    9.77
 -24  -1  -3  112.64   15.11
 -24   1  -3  102.82   14.60
 -25  -1  -3   -1.10    1.30
 -25   1  -3    3.45    2.71
 -26   1  -3   67.71    9.16
 -26  -1  -3   62.56    8.66
 -28  -2   3    0.92    0.75
  27   2  -3   39.22    6.96
 -27  -2   3   31.16    6.77
  26   2  -3   20.85    5.63
 -26   2   3   30.50    7.69
 -26  -2   3   16.85    5.51
 -25  -2   3   14.38    5.58
  25   2  -3    7.73    3.58
  25  -2  -3    8.34    3.57
 -25   2   3   12.36    5.27
 -24   2   3   82.07   14.57
  24   2  -3   74.59   12.54
 -24  -2   3   76.90   13.50
  24  -2  -3   77.33   13.34
  23   2  -3  110.01   16.08
 -23   2   3  117.58   18.07
 -23  -2   3  121.83   17.77
  23  -2  -3  132.48   18.13
 -22   2   3    5.68    4.59
  22   2  -3    2.56    1.83
  22  -2  -3    2.79    1.64
 -22  -2   3    3.66    3.53
 -21   2   3   54.11   12.71
  21   2  -3   64.74   12.77
 -21  -2   3   58.65   12.71
  21  -2  -3   69.18   13.67
 -20   2   3   66.43   13.73
 -20   2   3   96.50   16.85
  20  -2  -3  120.92   18.24
  20   2  -3   98.61   15.90
 -20  -2   3  113.19   17.29
  19   2  -3    1.02    1.18
 -19   2   3    2.07    3.57
 -19  -2   3    0.46    1.42
 -19   2   3    3.38    2.56
  19  -2  -3    2.37    3.49
 -18  -2   3  118.87   17.19
 -18   2   3  123.14   18.11
 -18   2   3  119.68   17.26
 -18   2   3  119.21   17.90
  18   2  -3  123.94   17.47
  18  -2  -3  135.39   18.52
 -17  -2   3  249.96   23.86
 -17   2   3  261.14   25.83
  17   2  -3  262.36   24.82
 -17   2   3  266.60   24.96
 -17   2   3  241.89   24.25
  17  -2  -3  272.79   25.76
 -16   2   3    4.41    3.79
 -15   2   3  529.32   32.30
 -14   2   3   67.34   11.31
 -13   2   3    7.55    4.98
 -13  -2   3    2.47    2.21
 -12   2   3  490.85   31.65
 -12  -2   3  528.60   23.23
 -11  -2   3  486.68   19.38
 -11   2   3  504.18   29.87
 -10  -2   3   21.29    3.97
 -10   2   3   20.06    6.83
 -10  -2   3    5.60    2.05
  -9  -2   3  464.45   18.34
  -9   2   3  374.19   24.01
  -8  -2   3  163.76   10.82
  -8   2   3  174.07   14.86
  -7  -2   3  295.79   14.31
  -7   2   3  289.09   17.70
  -7  -2   3  278.91    8.42
  -6   2   3 4199.63   55.98
  -6  -2   3 4132.13   37.31
  -5  -2   3 2133.56   23.40
  -5   2   3 2158.37   36.92
  -4   2   3   23.98    3.70
  -4  -2   3   26.58    2.84
  -3   2   3  794.81   20.26
   3   2  -3  804.58    9.82
   2   2  -3  168.94    6.15
  -2   2   3   98.30    6.86
   1   2  -3  126.10    6.64
  -1   2   3   58.42    5.27
   0   2  -3 1657.13   32.84
   0   2  -3 1683.71   28.76
   0  -2  -3 1761.53   32.96
  -1  -2  -3 3306.86   45.91
  -1   2  -3 3252.59   47.15
   2   2   3  484.24   10.92
  -2  -2  -3  482.06   18.39
  -2   2  -3  518.42   20.35
  -3  -2  -3  150.75   11.12
  -3   2  -3  182.68   12.45
  -4  -2  -3   26.24    5.16
  -4   2  -3   25.34    5.42
  -5  -2  -3   56.90    7.36
  -5   2  -3   46.13    7.11
  -6   2  -3  636.18   29.41
  -6  -2  -3  596.55   25.60
  -7  -2  -3 1086.97   36.89
  -7   2  -3 1065.34   39.63
  -7   2  -3 1169.73   41.99
  -8  -2  -3   36.32    7.18
  -8   2  -3   46.66   10.27
  -8   2  -3   44.41    9.12
  -9   2  -3  188.89   18.47
  -9   2  -3  212.17   19.35
  -9  -2  -3  173.79   16.95
 -10  -2  -3   21.69    6.36
 -10   2  -3   37.15    8.84
 -11   2  -3   12.63    4.89
 -11  -2  -3   15.25    5.60
 -12   2  -3  452.34   32.41
 -12  -2  -3  464.05   31.54
 -13  -2  -3  827.83   43.64
 -13   2  -3  760.56   43.64
 -14  -2  -3   76.69   13.57
 -14   2  -3   76.98   13.92
 -14   2  -3   70.21   13.57
 -15   2  -3  133.74   19.40
 -15   2  -3  143.10   20.80
 -15  -2  -3  149.43   19.76
 -16  -2  -3  149.57   20.16
 -16   2  -3  125.49   19.15
 -16   2  -3  122.12   20.19
 -17  -2  -3    1.29    2.51
 -17   2  -3    6.31    3.45
 -17   2  -3    2.76    3.63
 -18  -2  -3   59.61   13.52
 -18   2  -3   49.93   13.80
 -19   2  -3  192.35   24.25
 -19  -2  -3  197.03   23.95
 -20  -2  -3  115.56   18.20
 -20   2  -3  124.00   19.35
 -21  -2  -3   94.11   16.13
 -21   2  -3   92.01   16.31
 -22  -2  -3    6.78    4.72
 -22   2  -3    1.89    1.01
 -23   2  -3   -0.63    2.71
 -23  -2  -3    0.90    1.87
 -24  -2  -3   16.64    5.51
 -24   2  -3   21.05    6.18
 -25   2  -3  102.31   12.74
 -25  -2  -3  109.01   12.98
 -26  -2  -3   19.05    4.66
 -27  -3   3    1.29    0.97
  27   3  -3    2.38    0.86
 -26  -3   3    0.87    1.64
  26   3  -3   -0.51    1.33
 -25  -3   3   -1.61    2.71
 -25   3   3   -2.90    2.60
  25   3  -3    2.12    2.72
 -24  -3   3   -3.84    3.67
 -24   3   3    2.01    2.29
  24   3  -3    1.48    1.51
  23  -3  -3    4.85    3.44
 -23   3   3    1.64    3.58
 -23  -3   3    0.93    1.71
  23   3  -3    3.02    1.98
  22   3  -3    2.93    2.12
  22  -3  -3    3.07    3.15
 -22   3   3    1.83    1.89
 -22  -3   3    1.29    2.21
 -21  -3   3    5.23    4.50
  21   3  -3    3.70    3.39
 -21   3   3    4.18    3.42
  21  -3  -3    3.81    2.69
  20   3  -3   -3.26    3.84
 -20   3   3   -1.77    1.39
 -20  -3   3   -1.33    1.66
  20  -3  -3    4.04    5.01
 -19   3   3    9.21    5.78
  19   3  -3    6.73    3.39
  19  -3  -3    0.08    1.69
 -19   3   3    5.94    3.39
 -19  -3   3    5.05    3.38
 -19   3   3    5.04    3.77
 -18   3   3   16.94    6.61
  18   3  -3   14.93    6.10
 -18   3   3   20.56    7.97
 -18   3   3   12.37    6.10
  18  -3  -3    9.50    4.13
 -18  -3   3   12.69    5.76
 -17   3   3   10.59    5.96
  17  -3  -3   19.19    7.51
  17   3  -3   18.74    7.18
 -17   3   3    7.42    3.98
 -17  -3   3   11.33    5.41
 -16   3   3    7.18    4.87
 -15   3   3    7.36    4.52
 -14   3   3    1.66    3.42
 -13   3   3   86.69   13.28
 -12   3   3   70.85   13.66
 -11   3   3   24.47    7.75
 -10   3   3   30.47    8.37
  -9   3   3   17.50    5.35
  -9  -3   3   10.25    2.00
  -8  -3   3    0.19    0.68
  -8   3   3   10.94    3.53
  -7  -3   3  124.45    5.27
  -7   3   3  119.37   12.66
  -6  -3   3  156.93    4.69
  -6   3   3  266.17   16.09
  -5   3   3    3.30    2.20
   5   3  -3    8.23    3.62
  -4   3   3  386.98   16.00
  -4  -3   3  351.30    7.92
   3   3  -3   72.55    3.68
   3   3  -3   79.49    8.72
   2   3  -3   47.96    7.04
  -2   3   3  550.69   17.20
  -1   3   3  100.61    7.21
   0   3   3   -0.10    0.36
   1   3   3    3.29    1.23
  -1   3  -3    3.43    1.61
   2   3   3    9.41    1.97
  -2   3  -3    2.25    2.01
  -2  -3  -3   14.90    3.63
  -2   3  -3   12.00    4.09
  -3   3  -3   24.89    7.04
  -3  -3  -3   39.50    6.73
   4   3   3  173.88    8.47
  -4  -3  -3  172.21   12.86
  -5  -3  -3    3.76    1.94
  -5   3  -3   -1.29    2.07
  -6   3  -3    0.79    1.57
  -6  -3  -3    3.56    2.46
  -7   3  -3    0.75    1.36
  -7  -3  -3   13.55    4.18
  -8   3  -3   11.21    6.10
  -8  -3  -3    5.31    2.78
  -9   3  -3    7.78    5.56
  -9  -3  -3    5.63    3.27
 -10   3  -3   17.84    5.13
 -10   3  -3   25.54    7.09
 -10  -3  -3   27.09    7.10
 -11   3  -3    3.21    1.74
 -11  -3  -3    7.50    3.66
 -12   3  -3    2.67    2.97
 -13   3  -3    3.19    4.55
 -14   3  -3   20.85    8.19
 -14  -3  -3   28.96    8.47
 -14   3  -3   38.41   10.18
 -15  -3  -3    5.69    4.09
 -15   3  -3   10.77    6.09
 -15   3  -3   12.41    6.38
 -16   3  -3    9.86    6.29
 -16   3  -3    1.18    1.70
 -16  -3  -3    8.17    5.28
 -17  -3  -3   -0.63    2.80
 -17   3  -3    2.83    3.07
 -17   3  -3   -2.44    2.58
 -18   3  -3   12.27    5.97
 -18  -3  -3   14.11    6.84
 -19   3  -3    4.46    3.34
 -19  -3  -3    3.57    4.57
 -20  -3  -3    2.37    2.37
 -20   3  -3    2.69    2.78
 -21  -3  -3   -0.24    2.39
 -21   3  -3    8.60    5.18
 -22  -3  -3    2.83    2.61
 -22  -3  -3    1.22    2.03
 -22   3  -3   -0.27    2.65
 -23   3  -3    0.59    2.07
 -23  -3  -3    4.27    3.33
 -24  -3  -3    2.88    2.51
 -25  -3  -3   -1.05    1.41
 -27  -4   3   29.38    5.86
  27   4  -3   34.18    5.73
 -26  -4   3    7.21    4.11
  26   4  -3    8.62    3.76
  25   4  -3   -1.46    1.73
 -25  -4   3    0.95    2.03
  24   4  -3   36.87    8.49
 -24  -4   3   39.63    9.41
  23   4  -3  124.17   16.44
 -23  -4   3  143.30   18.77
 -23   4   3  133.66   18.94
  22   4  -3   -0.04    1.71
 -22  -4   3    0.81    1.15
 -22   4   3   -0.60    2.37
 -21  -4   3  152.71   20.15
  21   4  -3  142.90   18.98
  21  -4  -3  161.37   21.22
 -21   4   3  142.52   20.86
  20  -4  -3   21.92    7.66
 -20   4   3   18.25    7.71
 -20  -4   3   14.51    5.69
  20   4  -3   14.28    6.17
  19   4  -3   25.16    8.02
 -19   4   3   22.42    8.33
 -19   4   3   21.55    8.60
  19  -4  -3   23.69    7.79
 -19  -4   3   20.44    7.36
 -18   4   3   31.33    9.34
 -18   4   3   30.37    9.80
 -18   4   3   30.79   10.04
 -18  -4   3   33.19    9.63
  18  -4  -3   38.66   10.55
  18   4  -3   24.04    7.69
  17  -4  -3  214.72   24.14
  17   4  -3  176.46   21.45
 -17  -4   3  213.81   23.00
 -17   4   3  209.69   25.14
 -17   4   3  264.53   26.50
 -16   4   3    2.78    3.31
 -16   4   3    3.85    4.41
  16   4  -3    4.18    4.41
  16  -4  -3    1.91    1.59
 -16  -4   3    0.90    2.33
 -15   4   3  183.71   20.79
 -14   4   3    8.30    4.90
 -13   4   3    7.38    5.45
 -12   4   3  144.31   19.58
 -11   4   3  760.97   39.51
 -10   4   3   27.57    7.89
  -9   4   3  334.64   26.25
  -8   4   3   70.81   11.40
  -7   4   3   -0.98    1.42
   6   4  -3  205.38   17.35
  -6   4   3  259.94   18.45
   5   4  -3  594.84   28.30
  -5   4   3  585.01   24.80
  -4   4   3   15.49    3.59
   4   4  -3   10.07    4.09
   3   4  -3  499.79   24.37
  -3   4   3  501.82   18.88
   2   4  -3  224.60   16.12
  -2   4   3  204.96   11.55
   1   4  -3    2.92    2.24
  -1   4   3    6.98    2.23
   0   4   3 1683.43   30.03
   0   4  -3 1255.45   37.82
   1   4   3 3026.59   38.57
  -1   4  -3 2807.35   59.05
  -2   4  -3  271.05   20.06
  -2   4  -3  326.37   17.54
   2   4   3  301.19   12.00
   2   4   3  246.47   14.02
  -3   4  -3  306.33   18.73
   3   4   3  269.81   14.30
  -3   4  -3  295.41   21.37
   3   4   3  301.86   12.31
   4   4   3  136.15    8.44
  -4   4  -3  117.75   12.45
   4   4   3  143.02   10.25
  -5   4  -3   19.02    5.08
  -5  -4  -3   30.41    5.71
  -6  -4  -3  421.69   22.56
  -6   4  -3  438.22   27.28
  -7   4  -3 2298.05   65.15
  -7  -4  -3 1936.06   50.17
  -8  -4  -3  211.97   17.20
  -8   4  -3  265.64   23.06
  -9   4  -3  367.98   27.40
  -9  -4  -3  359.88   23.36
 -10   4  -3  200.50   21.02
 -10   4  -3  122.99   16.55
 -11   4  -3   23.96    7.43
 -12   4  -3   98.82   15.85
 -13   4  -3  943.68   51.46
 -13  -4  -3  940.22   48.12
 -13   4  -3  899.75   50.18
 -14  -4  -3    5.41    4.46
 -14   4  -3   11.41    6.05
 -14   4  -3   13.67    6.41
 -15   4  -3  164.08   22.71
 -15  -4  -3  166.15   21.80
 -15   4  -3  188.79   24.39
 -16   4  -3   21.69    8.49
 -16   4  -3   25.05    8.61
 -16  -4  -3   28.01    8.83
 -17   4  -3    3.27    3.57
 -17  -4  -3   -1.18    1.33
 -18  -4  -3  101.37   17.40
 -18   4  -3   76.49   15.98
 -19  -4  -3  253.33   27.03
 -19   4  -3  255.72   28.23
 -20   4  -3   43.03   11.23
 -20  -4  -3   39.13   10.63
 -21  -4  -3   37.48    9.90
 -21   4  -3   40.14   10.69
 -22  -4  -3   21.73    5.59
 -22   4  -3   17.26    6.06
 -22  -4  -3   26.17    7.66
 -23  -4  -3    1.29    1.84
 -23  -4  -3    0.51    1.93
 -24  -4  -3   17.36    5.23
 -25  -4  -3   47.79    7.67
 -26  -5   3   -0.58    1.43
  26   5  -3   -0.72    1.64
  25   5  -3    7.85    3.38
 -25  -5   3    9.11    3.91
 -24  -5   3    1.30    1.01
  24   5  -3    2.76    2.06
 -23  -5   3   70.03   12.63
  23   5  -3   80.84   12.79
  22   5  -3  259.49   24.43
 -22  -5   3  260.37   25.05
  21   5  -3   47.18   11.31
 -21  -5   3   59.99   12.38
 -20  -5   3   24.16    7.88
 -20   5   3   15.64    6.79
  20   5  -3   25.83    8.16
  19   5  -3   45.15   11.54
 -19  -5   3   31.97    8.94
 -19   5   3   45.03   12.34
 -18  -5   3   37.86   10.12
  18   5  -3   40.49   10.30
 -18   5   3   30.29    9.66
 -18   5   3   26.16    8.67
 -18   5   3   37.62   11.63
  17  -5  -3   29.51    9.18
 -17   5   3   15.44    7.42
 -17   5   3    6.72    3.10
  17   5  -3   17.12    6.54
 -16   5   3  276.50   29.83
 -16  -5   3  296.69   27.34
  16   5  -3  302.76   28.33
 -16   5   3  242.12   25.34
  16  -5  -3  309.90   28.86
  15  -5  -3   54.08   11.68
  15   5  -3   53.65   11.85
 -15   5   3   56.91   13.02
 -15  -5   3   59.38   11.68
 -15   5   3   64.29   12.71
 -14   5   3   18.00    6.95
 -13   5   3   16.14    6.45
 -12   5   3  119.49   15.91
 -11   5   3   38.98    9.94
 -10   5   3 1376.76   53.71
  -9   5   3  511.29   32.57
  -8   5   3    3.72    3.94
  -7   5   3   11.74    3.56
  -6   5   3   63.00   10.66
   6   5  -3   81.30   11.96
  -5   5   3  313.14   22.08
   5   5  -3  302.00   22.17
  -4   5   3  516.60   25.98
   4   5  -3  647.29   31.79
   3   5  -3   76.69   10.63
  -3   5   3   50.53    7.18
   2   5  -3   91.93   11.68
  -2   5   3  162.45   12.00
   1   5  -3   68.09    9.64
  -1   5   3   67.36    7.21
   0   5   3  123.48    8.90
   0   5  -3   95.98   11.86
  -1   5  -3  302.25   21.46
   1   5   3  316.12   19.35
   1   5   3  308.19   13.18
  -2   5  -3 1342.66   47.44
   2   5   3 1294.86   37.13
  -3   5  -3  161.63   14.61
   3   5   3  176.26   13.78
  -3   5  -3  168.12   17.97
  -4   5  -3    0.68    2.65
  -4   5  -3    7.78    4.23
   4   5   3    5.83    2.01
   5   5   3  373.92   19.09
  -5   5  -3  297.80   22.36
  -6   5  -3   90.00   12.84
  -7   5  -3   81.41   12.91
  -8   5  -3  742.16   40.55
  -9   5  -3  345.76   28.22
 -10   5  -3   28.70    7.93
 -10   5  -3   24.15    7.98
 -11   5  -3    5.79    4.07
 -12   5  -3  183.59   23.59
 -12   5  -3  154.82   20.66
 -12  -5  -3  147.81   19.29
 -12   5  -3  127.88   18.92
 -13  -5  -3    3.06    2.98
 -13   5  -3    6.27    4.54
  13   5   3    2.69    1.78
 -13   5  -3    1.88    3.82
 -14   5  -3  248.27   28.08
 -14   5  -3  218.14   26.49
  14   5   3  241.35   24.52
 -14  -5  -3  232.68   25.43
 -15   5  -3   67.83   14.58
 -15   5  -3   72.48   15.36
  15   5   3   86.29   14.77
 -15  -5  -3   77.84   14.84
  16   5   3    4.58    3.38
 -16   5  -3    2.85    3.97
 -16  -5  -3    4.34    2.32
 -17  -5  -3   22.47    8.24
 -17   5  -3   21.57    9.61
 -18  -5  -3   92.39   16.41
 -18   5  -3   86.05   16.57
 -19   5  -3    3.16    4.17
 -19  -5  -3    4.40    5.50
 -20  -5  -3   43.43   10.77
 -21  -5  -3   83.99   14.01
 -22  -5  -3    2.29    2.05
 -23  -5  -3   14.19    4.62
 -23  -5  -3   13.03    3.85
 -24  -5  -3   30.55    6.29
 -25  -5  -3    1.48    1.09
 -26  -6   3    0.98    1.46
  26   6  -3    0.50    0.45
  25   6  -3   11.36    4.05
 -25  -6   3   12.65    4.39
  24   6  -3    2.39    1.27
 -24  -6   3    2.84    2.16
 -23  -6   3    5.53    3.39
  23   6  -3    4.37    3.02
  22   6  -3    6.78    3.99
 -22  -6   3    6.64    4.86
 -21  -6   3   -0.19    1.70
  21   6  -3   -2.48    3.07
  20   6  -3    6.37    4.55
 -20  -6   3    2.64    3.33
 -19  -6   3   27.83    8.23
  19   6  -3   25.80    8.42
 -18  -6   3   46.41   11.22
  18   6  -3   44.49   11.29
 -17  -6   3    5.17    3.47
 -17   6   3    7.80    2.97
  17   6  -3    2.66    3.34
  16   6  -3    3.07    3.88
 -16   6   3    0.75    2.55
 -16  -6   3   -0.73    2.28
 -15   6   3    1.38    2.21
  15   6  -3   -1.19    4.59
 -15  -6   3   -1.05    3.02
 -14   6   3    2.65    2.99
  14   6  -3    3.24    2.70
  13   6  -3   35.36    9.72
 -13   6   3   27.53    8.43
 -12   6   3    7.05    5.03
 -11   6   3   54.20   11.67
 -10   6   3    6.57    3.95
  -9   6   3    4.44    3.77
  -8   6   3   16.09    6.14
  -7   6   3  106.62   15.63
   7   6  -3  158.94   19.01
  -6   6   3  122.91   16.59
   6   6  -3  208.34   21.08
   5   6  -3    9.21    4.58
  -5   6   3    6.83    5.58
  -4   6   3   12.01    5.21
   4   6  -3    5.74    3.48
  -3   6   3   13.61    6.10
   3   6  -3    6.05    3.61
  -2   6   3    6.73    4.32
   2   6  -3   12.93    5.31
   1   6  -3  138.34   15.75
  -1   6   3  181.12   15.31
   0   6   3   43.25    8.54
   0   6  -3   39.64    8.75
  -1   6  -3   -1.02    1.77
   1   6   3   -0.52    1.68
  -2   6  -3   87.97   14.89
   2   6   3   50.48    8.66
   3   6   3   53.90    8.70
  -3   6  -3   48.01   10.55
   4   6   3   81.34   11.82
  -4   6  -3   45.87   10.45
  -5   6  -3   11.10    3.93
  -5   6  -3   12.71    5.12
  -6   6  -3    1.34    1.78
  -6   6  -3   -0.43    3.01
  -7   6  -3   48.89   10.35
  -7   6  -3    5.54    3.70
  -8   6  -3   -1.09    3.34
  -8   6  -3    8.25    4.45
  -9   6  -3   46.65   12.47
 -10   6  -3    9.77    6.19
 -10   6  -3    4.92    3.47
 -11   6  -3   17.33    7.23
 -11   6  -3   22.36    9.20
 -11   6  -3   16.30    6.40
 -12   6  -3    5.49    5.30
 -12   6  -3    9.08    5.67
 -12   6  -3   12.40    6.24
  12   6   3    6.86    4.73
 -13   6  -3    4.92    4.50
  13   6   3    4.54    3.54
 -13  -6  -3   -2.87    4.39
 -13   6  -3    2.61    0.87
 -14   6  -3    0.45    2.33
  14   6   3   -0.79    1.97
 -14   6  -3    3.71    4.04
 -14  -6  -3    0.04    2.24
 -15   6  -3    4.49    3.79
  15   6   3   -3.90    4.18
 -15  -6  -3    4.86    4.45
  16   6   3   -0.42    1.15
 -16  -6  -3   -6.88    5.26
 -17  -6  -3   -2.19    2.74
  17   6   3   -1.66    3.56
 -18  -6  -3    1.07    2.44
 -19  -6  -3    8.62    4.94
 -20  -6  -3    6.38    5.21
 -21  -6  -3   18.14    6.14
 -22  -6  -3    3.89    2.58
 -23  -6  -3    2.51    1.84
 -23  -6  -3    0.74    0.59
 -24  -6  -3    0.74    1.22
  25   7  -3    4.07    2.02
 -25  -7   3    0.26    0.59
  24   7  -3   13.02    4.03
 -24  -7   3   14.52    4.71
  23   7  -3   24.88    6.26
 -23  -7   3   25.21    6.68
  22   7  -3  112.54   14.88
 -22  -7   3  110.61   15.12
 -21  -7   3   52.61   10.99
  21   7  -3   54.90   11.36
  20   7  -3   -0.13    1.19
 -20  -7   3    1.06    1.10
 -19  -7   3   40.29   10.46
  19   7  -3   36.76   10.63
  18   7  -3   83.48   15.15
 -18  -7   3   80.54   14.94
  17   7  -3    3.29    3.30
 -17  -7   3    5.42    4.00
  16   7  -3  213.99   25.12
 -16  -7   3  201.35   23.45
 -15   7   3   86.89   15.63
 -15  -7   3   69.74   14.07
  15   7  -3   70.26   14.10
  14   7  -3    3.45    4.11
 -14   7   3    3.79    1.20
  13   7  -3    9.72    4.46
 -13   7   3   14.84    6.49
  12   7  -3  131.11   18.57
 -12   7   3  152.45   19.10
  12   7  -3  169.73   16.46
  11   7  -3   40.68   10.31
 -11   7   3   55.81   11.64
 -10   7   3  777.67   42.07
  -9   7   3  398.79   29.57
  -8   7   3   -7.66    6.84
   7   7  -3  100.59   16.96
  -7   7   3  101.12   13.78
  -6   7   3  249.86   22.13
   6   7  -3  166.29   20.88
   5   7  -3    2.65    2.67
  -5   7   3    5.72    1.32
   4   7  -3  757.72   42.03
  -4   7   3  991.50   43.36
   3   7  -3    4.41    2.71
  -3   7   3    7.69    3.08
   2   7  -3   24.82    7.50
   1   7  -3   -1.42    2.48
  -1   7   3    0.58    1.98
   0   7   3   15.64    5.90
   0   7  -3   16.81    5.46
   1   7   3  121.21   14.85
  -1   7  -3  118.74   16.36
   2   7   3  714.00   35.78
  -2   7  -3  627.80   39.13
  -3   7  -3  191.23   22.05
   3   7   3  201.15   18.94
  -4   7  -3    4.39    1.83
  -5   7  -3   -0.90    3.15
  -6   7  -3  113.44   19.00
  -7   7  -3   41.88   12.04
  -8   7  -3  420.40   38.99
  -9   7  -3   69.55   13.94
  -9   7  -3   62.60   15.41
 -10   7  -3   65.11   13.73
 -10   7  -3   62.51   15.66
  10   7   3   72.16   13.46
 -11   7  -3    2.53    1.56
  11   7   3   -1.85    4.18
 -11   7  -3    2.61    2.14
 -12   7  -3   90.69   18.16
 -12   7  -3   86.71   16.77
  12   7   3   90.14   15.03
 -13  -7  -3   -1.79    3.40
  13   7   3    0.67    1.94
 -13   7  -3    2.40    3.06
  14   7   3  199.65   23.05
 -14  -7  -3  207.67   24.78
 -15  -7  -3   17.20    7.52
  15   7   3   11.23    4.85
  16   7   3    8.16    4.04
 -16  -7  -3   10.85    4.43
 -17  -7  -3    4.68    4.11
  17   7   3    6.24    3.61
 -18  -7  -3   59.69   12.64
 -19  -7  -3    7.52    4.95
 -20  -7  -3   96.07   14.24
 -21  -7  -3   39.79    8.58
 -22  -7  -3    1.30    1.74
 -22  -7  -3   -0.23    1.45
 -23  -7  -3    1.96    0.96
 -23  -7  -3    2.52    1.64
 -24  -8   3   27.54    5.39
  24   8  -3   21.02    4.58
  23   8  -3   25.42    6.02
 -23  -8   3   30.33    6.65
  22   8  -3    3.38    2.24
 -22  -8   3    1.01    1.92
 -21  -8   3   36.65    8.47
  21   8  -3   41.04    9.04
  20   8  -3   38.61    9.44
 -20  -8   3   38.85    9.61
 -19  -8   3   34.36    9.43
  19   8  -3   26.86    8.37
 -18  -8   3   99.20   16.09
  18   8  -3  102.05   16.90
  17   8  -3   60.10   13.56
 -17  -8   3   64.51   13.26
 -16  -8   3    6.66    4.55
  16   8  -3    3.77    2.23
  15   8  -3   39.77   11.13
  14   8  -3   23.01    8.01
 -14   8   3   13.19    5.99
  13   8  -3   17.84    7.91
 -13   8   3   16.49    5.91
 -12   8   3   15.89    5.91
  12   8  -3   24.18    6.65
  12   8  -3   35.88   10.19
 -11   8   3  152.11   19.65
  11   8  -3  168.61   21.78
  11   8  -3  168.81   16.76
 -10   8   3    2.72    2.23
  10   8  -3   10.34    3.99
  10   8  -3   15.52    7.10
  -9   8   3   70.89   13.50
   9   8  -3   60.38    9.57
  -8   8   3   45.37   10.13
  -7   8   3   37.80    9.11
   7   8  -3   33.74   10.13
  -6   8   3  237.69   21.81
   6   8  -3  209.92   25.14
   5   8  -3  405.98   34.28
   4   8  -3    9.18    6.01
   3   8  -3  198.14   23.46
  -3   8   3  189.39   22.47
  -2   8   3   25.24    8.26
   2   8  -3   27.62    8.30
   1   8  -3    2.69    3.61
  -1   8   3    3.97    3.43
   0   8  -3  204.93   23.50
   0   8   3  257.44   24.28
   1   8   3  474.01   32.41
  -1   8  -3  442.30   35.06
  -2   8  -3   47.33   11.93
   2   8   3   44.91    9.62
  -3   8  -3   26.47    8.80
  -4   8  -3   42.05   11.55
  -5   8  -3    2.89    3.35
  -6   8  -3  118.00   20.77
   6   8   3  110.33   12.98
  -7   8  -3  260.39   21.77
  -7   8  -3  328.59   35.47
  -8   8  -3   48.90   14.19
   8   8   3   70.32   13.47
  -8   8  -3   73.81   14.80
  -8   8  -3   68.95   11.18
   9   8   3   53.44   11.67
  -9   8  -3   45.83   13.58
  -9   8  -3   45.01    9.15
  -9   8  -3   47.07   12.29
  10   8   3  100.38   16.45
 -10   8  -3   77.68   15.68
 -10   8  -3   70.58   17.01
  11   8   3   -2.05    3.44
 -11   8  -3    5.17    4.87
 -11   8  -3    3.90    2.57
  12   8   3   74.34   14.39
 -13  -8  -3  351.01   33.14
  13   8   3  339.20   30.80
  14   8   3   29.70    8.85
 -14  -8  -3   38.84   11.08
  15   8   3   44.57   10.46
 -15  -8  -3   62.85   13.90
  16   8   3   11.42    4.57
 -16  -8  -3    2.20    2.28
  17   8   3    1.65    2.40
 -17  -8  -3   -0.27    2.33
 -18  -8  -3   33.76    9.35
 -19  -8  -3   69.65   12.36
 -20  -8  -3   24.99    6.73
 -21  -8  -3   10.49    4.07
 -22  -8  -3    3.88    1.78
 -22  -8  -3    1.15    0.78
 -23  -9   3    3.59    2.05
  23   9  -3    6.46    2.67
 -22  -9   3    4.49    2.80
  22   9  -3    1.38    1.92
  21   9  -3    0.19    0.61
 -21  -9   3    1.57    1.45
  20   9  -3    1.89    2.01
 -20  -9   3    0.29    1.46
 -19  -9   3    7.23    4.54
  19   9  -3    5.91    3.76
  18   9  -3   31.15    8.92
 -18  -9   3   45.26   10.48
 -17  -9   3    8.33    5.18
  17   9  -3    1.96    2.32
 -16  -9   3   10.87    6.08
  16   9  -3    6.11    4.77
  15   9  -3    1.00    2.00
  14   9  -3    0.73    1.94
  13   9  -3    5.77    4.25
  12   9  -3   46.24    8.86
  12   9  -3   21.21   10.07
  11   9  -3   71.58   14.60
 -11   9   3   81.30   14.60
  11   9  -3   88.77   12.25
  10   9  -3   23.89    6.52
  10   9  -3   65.70   13.94
   9   9  -3    1.43    0.96
   9   9  -3    5.51    5.22
   8   9  -3   10.90    3.61
   7   9  -3    3.99    1.14
  -7   9   3    8.53    6.23
   6   9  -3   55.32    9.08
   6   9  -3   32.16   11.12
  -6   9   3   36.58   11.86
   5   9  -3    2.61    2.60
   5   9  -3    0.46    1.87
  -5   9   3    5.19    6.27
   4   9  -3    7.53    5.14
  -4   9   3    3.49    3.56
   3   9  -3    1.10    1.09
   3   9  -3    0.33    1.34
  -3   9   3   -2.07    2.65
   2   9  -3   54.58   13.14
   2   9  -3   53.01    8.60
  -2   9   3   47.14   11.29
  -1   9   3    1.92    1.94
   1   9  -3    4.21    2.07
  -1   9   3    2.07    1.30
   1   9  -3    0.81    1.74
   0   9   3    7.11    4.08
   0   9   3   15.71    4.80
   0   9  -3    7.36    5.40
   0   9  -3   18.56    5.85
   1   9   3    1.50    1.24
  -1   9  -3    0.81    2.72
   1   9   3    2.48    2.55
  -1   9  -3    2.72    3.02
  -2   9  -3   32.78    7.79
   2   9   3   33.65    7.30
   3   9   3    6.96    3.48
  -3   9  -3    9.01    4.07
  -3   9  -3   19.33    7.67
  -4   9  -3  101.23   19.76
   4   9   3  129.94   14.07
  -4   9  -3  126.57   15.12
   5   9   3   27.13    6.59
  -5   9  -3   20.22    5.85
  -5   9  -3    5.90    2.09
  -6   9  -3    6.81    2.97
  -6   9  -3   15.49    9.44
  -6   9  -3   21.54    8.48
  -7   9  -3    0.97    1.96
  -7   9  -3    1.47    2.28
   7   9   3    1.37    0.75
  -7   9  -3   -0.95    1.25
   8   9   3    2.47    2.21
  -8   9  -3    5.03    5.85
  -8   9  -3    7.60    4.18
  -8   9  -3    3.85    3.31
  -9   9  -3   29.33    7.10
   9   9   3   47.48   11.44
  -9   9  -3   45.44   12.42
  10   9   3   81.18   14.85
  11   9   3   17.10    7.33
  12   9   3   29.52    8.93
  13   9   3   -2.75    2.74
 -13  -9  -3    4.53    4.40
 -14  -9  -3    6.10    4.71
  14   9   3    5.08    4.57
  15   9   3   11.95    5.64
 -15  -9  -3   11.90    5.74
  16   9   3   24.06    6.70
 -16  -9  -3   28.32    8.48
  17   9   3   12.96    4.67
 -17  -9  -3   18.43    6.52
 -18  -9  -3    2.62    2.57
 -19  -9  -3    1.80    2.56
 -20  -9  -3    1.45    0.54
 -21  -9  -3   -0.49    1.24
 -21  -9  -3    2.89    1.80
  22  10  -3   -0.96    0.60
  21  10  -3   23.50    5.46
 -21 -10   3   18.24    4.91
 -20 -10   3    4.13    3.08
  20  10  -3    0.82    0.67
  19  10  -3    2.76    2.47
 -19 -10   3   -2.60    1.97
  18  10  -3   20.74    7.14
 -18 -10   3   17.86    6.15
  17  10  -3   75.53   13.55
 -17 -10   3   67.82   12.89
 -16 -10   3    1.06    1.46
  16  10  -3   -4.17    3.75
 -15 -10   3   59.30   12.77
  15  10  -3   55.58   12.43
  14  10  -3   -0.10    1.46
  13  10  -3   -2.37    4.30
  12  10  -3   99.97   17.69
  11  10  -3   93.29   17.00
  11  10  -3  135.40   15.62
  10  10  -3    9.90    4.03
  10  10  -3    5.18    4.64
   9  10  -3   18.38    5.40
   9  10  -3   22.39    8.35
   8  10  -3    8.26    5.64
   8  10  -3    2.17    0.74
   7  10  -3   42.57    8.02
  -7  10   3   50.94   14.34
  -6  10   3   16.36    8.47
   6  10  -3   19.29    8.95
   5  10  -3  160.74   25.37
   5  10  -3  247.95   19.95
  -5  10   3  159.69   24.07
  -5  10   3  220.22   19.29
   4  10  -3    7.46    5.60
  -4  10   3   14.58    5.46
   4  10  -3   16.14    5.37
  -4  10   3    3.82    3.76
   3  10  -3   93.80   18.75
  -3  10   3   99.65   13.11
  -3  10   3   79.53   16.37
   3  10  -3  106.68   13.10
   2  10  -3   17.01    7.80
   2  10  -3   15.41    5.08
  -2  10   3   18.71    5.40
  -2  10   3    6.10    4.67
   1  10  -3    3.13    3.58
   1  10  -3   -1.83    3.54
  -1  10   3   -2.29    2.75
  -1  10   3   -2.72    5.78
   0  10   3   88.66   17.55
   0  10   3  113.67   13.93
   0  10  -3   85.23   18.00
   0  10  -3  105.31   13.71
   1  10   3  298.66   22.17
  -1  10  -3  240.26   30.30
  -1  10  -3  314.69   23.88
  -2  10  -3   25.24    6.98
   2  10   3   27.18    6.82
  -2  10  -3   23.36    9.34
   3  10   3   67.42   10.66
  -3  10  -3   57.26   15.00
  -3  10  -3   72.90   11.87
  -4  10  -3    3.43    3.08
  -4  10  -3   -0.50    2.94
   4  10   3    5.47    2.49
   5  10   3    0.24    1.09
  -5  10  -3   -0.91    0.88
  -5  10  -3    0.79    3.35
  -6  10  -3   26.35    6.72
   7  10   3   88.58   15.55
  -7  10  -3  101.82   14.06
  -8  10  -3    6.86    2.67
   8  10   3    4.81    3.75
   9  10   3   19.33    7.32
  -9  10  -3   23.47    6.33
  10  10   3   19.12    7.65
  11  10   3   -0.83    2.16
  12  10   3   59.01   12.23
  13  10   3   91.89   14.52
 -13 -10  -3  114.51   18.05
 -14 -10  -3    5.04    3.07
  14  10   3    2.97    2.95
  15  10   3   21.20    6.19
 -15 -10  -3   30.46    8.69
  16  10   3   17.42    5.16
 -16 -10  -3   15.73    6.05
 -17 -10  -3   -1.85    2.78
 -18 -10  -3    2.49    1.96
 -19 -10  -3   27.66    6.02
 -20 -10  -3   -0.15    0.36
 -20 -10  -3    2.11    1.51
  20  11  -3   -0.56    0.98
 -20 -11   3   -0.05    0.63
  19  11  -3    1.10    0.97
 -19 -11   3    3.15    2.28
  18  11  -3    1.18    0.73
 -18 -11   3   -1.87    1.55
 -17 -11   3   24.53    7.01
  17  11  -3   23.82    7.12
 -16 -11   3   47.61   10.31
  16  11  -3   55.61   11.12
 -15 -11   3    6.20    3.84
  15  11  -3    3.70    2.38
  14  11  -3    5.16    4.35
  13  11  -3   15.15    7.06
  12  11  -3    4.94    4.13
  11  11  -3   92.82   16.95
  10  11  -3  117.86   18.93
  10  11  -3  113.85   13.97
   9  11  -3   32.85    7.78
   9  11  -3   33.33   10.21
   8  11  -3    6.24    3.36
   8  11  -3    2.60    2.26
   7  11  -3   10.76    4.17
   7  11  -3    3.68    2.93
  -6  11   3    5.37    3.30
   6  11  -3    7.74    3.11
  -5  11   3   15.22    5.63
   5  11  -3   16.73    6.28
   4  11  -3   60.29   10.27
  -4  11   3   56.26   10.22
  -3  11   3   93.69   13.16
   3  11  -3   90.35   12.88
  -2  11   3   23.70    6.43
   2  11  -3   20.62    6.22
   1  11  -3   16.51    5.37
  -1  11   3   14.94    5.13
   0  11   3   -0.19    0.54
   0  11  -3   -0.31    2.15
  -1  11  -3   36.79    8.70
   1  11   3   26.63    7.02
   2  11   3   87.80   12.46
  -2  11  -3  102.46   14.36
   3  11   3   52.30    9.70
  -3  11  -3   65.89   11.53
  -4  11  -3    1.71    2.28
   4  11   3    0.38    1.05
  -5  11  -3   16.27    5.97
  -6  11  -3    9.71    4.35
   6  11   3   14.63    5.94
   7  11   3    8.62    5.04
  -7  11  -3    2.33    1.79
  -8  11  -3   36.23    7.91
   8  11   3   75.94   14.12
  -9  11  -3   20.99    5.96
   9  11   3   13.92    6.06
  10  11   3    7.65    4.52
  11  11   3   15.91    5.72
  12  11   3    5.58    2.87
 -12 -11  -3   13.96    6.29
  13  11   3   10.08    4.72
 -13 -11  -3    4.41    3.02
 -14 -11  -3   30.98    8.52
  14  11   3   27.21    6.68
  15  11   3   14.81    4.49
 -15 -11  -3   14.56    5.39
 -16 -11  -3    3.50    1.85
 -17 -11  -3    2.87    2.17
 -18 -11  -3    4.11    1.93
  19  12  -3    2.85    1.65
  18  12  -3    2.72    1.94
 -18 -12   3    0.69    1.14
 -17 -12   3    0.97    2.14
  17  12  -3   -4.04    2.46
 -16 -12   3    3.22    2.53
  16  12  -3    0.38    2.70
  15  12  -3   -2.52    2.99
 -15 -12   3    1.97    3.08
  14  12  -3    2.64    1.33
 -14 -12   3    5.99    3.02
  13  12  -3   28.92    8.56
  12  12  -3    5.27    3.95
  11  12  -3    1.85    1.13
  10  12  -3    8.25    5.44
   9  12  -3    1.23    1.29
   9  12  -3    3.07    1.29
   8  12  -3   63.41    9.18
   8  12  -3    5.14    4.95
   7  12  -3   20.36    5.97
   7  12  -3   26.27    7.96
   6  12  -3    8.40    3.33
   6  12  -3   13.34    5.76
  -5  12   3    8.30    3.22
   5  12  -3    6.51    3.30
  -4  12   3    5.53    3.40
   4  12  -3    4.02    2.35
   3  12  -3    0.78    1.15
  -3  12   3   -1.39    2.99
  -2  12   3   -0.45    2.35
   2  12  -3    2.60    2.80
   1  12  -3    8.94    3.90
  -1  12   3   13.46    4.68
   0  12   3    1.98    1.79
   0  12  -3   -0.24    1.27
  -1  12  -3   10.49    4.52
   1  12   3   14.52    5.12
  -2  12  -3    2.87    3.04
   2  12   3    0.83    2.02
  -3  12  -3    4.40    1.94
  -4  12  -3   -2.23    2.74
  -5  12  -3    6.83    3.66
   5  12   3    9.16    4.62
   6  12   3    8.17    5.12
  -6  12  -3    0.63    2.89
   7  12   3    4.22    4.53
  -7  12  -3    5.12    2.88
  -8  12  -3   -0.82    0.56
   8  12   3    1.09    2.23
   9  12   3    0.32    1.39
  10  12   3   -2.29    2.05
  11  12   3   -0.36    1.75
  12  12   3    1.20    1.10
 -12 -12  -3    1.62    3.13
  13  12   3   -0.52    1.65
 -13 -12  -3   -1.00    1.82
 -14 -12  -3    3.36    2.95
  14  12   3    0.96    1.15
 -15 -12  -3    3.15    1.83
 -16 -12  -3   -0.78    1.42
  16  13  -3   20.33    4.84
  15  13  -3    1.60    1.47
 -15 -13   3    7.76    3.30
 -14 -13   3   -0.75    0.45
  14  13  -3   -5.96    3.11
  13  13  -3    5.35    2.60
 -13 -13   3    6.19    3.02
  12  13  -3    8.67    4.20
  11  13  -3   10.80    5.09
  10  13  -3   24.64    7.92
   9  13  -3    1.92    2.16
   8  13  -3   -0.22    2.35
   7  13  -3    8.07    4.85
   7  13  -3    5.13    2.25
   6  13  -3    6.69    3.76
   6  13  -3    8.14    3.49
   5  13  -3    4.35    3.58
   5  13  -3   13.50    4.91
  -5  13   3   11.79    3.72
   4  13  -3   89.90   12.52
  -4  13   3   63.78   10.25
   3  13  -3   15.53    5.27
  -3  13   3   16.22    5.42
   2  13  -3    5.05    2.10
  -2  13   3   -0.18    2.25
   1  13  -3    5.26    3.07
  -1  13   3   -1.73    2.55
   0  13  -3   16.54    5.44
  -1  13  -3   10.19    4.67
  -2  13  -3   59.84   10.40
  -3  13  -3   28.55    7.47
   4  13   3    3.38    3.56
  -4  13  -3    0.17    1.18
   5  13   3    2.88    3.39
  -5  13  -3    0.91    1.78
  -6  13  -3    7.50    3.56
   6  13   3    4.16    2.57
   7  13   3    3.04    2.98
  -7  13  -3    9.12    3.70
   8  13   3   25.06    7.07
   9  13   3   -0.95    2.55
  10  13   3    4.16    3.08
  11  13   3    0.69    0.92
 -11 -13  -3    2.66    1.71
  12  13   3    7.11    2.78
 -12 -13  -3    7.52    3.31
 -13 -13  -3    0.70    0.82
 -14 -13  -3   13.42    3.81
  14  14  -3    4.77    2.20
  13  14  -3    7.59    3.10
 -12 -14   3    8.76    2.84
  12  14  -3   12.24    3.81
 -11 -14   3    3.91    2.09
  11  14  -3    3.74    1.96
  10  14  -3   -1.56    1.77
   9  14  -3    2.10    1.89
   8  14  -3    2.87    1.98
   7  14  -3    3.40    2.79
   6  14  -3   26.16    7.65
   5  14  -3   20.47    5.42
   5  14  -3   26.76    7.61
   4  14  -3    3.07    2.87
   4  14  -3    0.54    1.84
   3  14  -3    8.25    3.54
   3  14  -3   15.44    6.27
   2  14  -3    4.57    1.84
   2  14  -3   10.35    4.00
   1  14  -3    1.65    1.13
   0  14  -3    8.31    3.61
  -1  14  -3   12.16    4.46
   2  14   3    8.44    3.94
  -2  14  -3    2.52    2.46
  -3  14  -3   -2.34    1.96
   3  14   3    3.63    2.17
   4  14   3    2.88    2.65
  -4  14  -3    5.27    2.69
  -5  14  -3    4.67    2.33
   5  14   3    0.73    1.29
   6  14   3   13.52    4.73
  -6  14  -3   10.41    3.13
   7  14   3   14.13    4.72
   8  14   3    0.05    0.67
  -9 -14  -3    2.14    0.82
   9  14   3    1.01    0.65
  10  14   3    0.56    0.63
 -10 -14  -3    0.70    0.97
 -11 -14  -3    0.33    1.10
  10  15  -3   -1.71    1.28
   9  15  -3   -0.82    1.34
   8  15  -3    0.01    1.01
   7  15  -3    2.34    2.17
   6  15  -3    3.84    2.65
   5  15  -3   -0.19    1.00
   4  15  -3    5.12    3.06
   3  15  -3    4.50    2.75
   2  15  -3    4.32    2.65
  -1  15   3   -1.16    1.80
   1  15  -3   -0.92    2.10
   0  15  -3    3.03    2.49
   0  15   3    3.13    2.80
   1  15   3   -1.59    2.44
  -1  15  -3    1.37    0.95
  -1  15  -3    1.32    1.80
  -2  15  -3   -0.38    1.06
  -2  15  -3   -0.08    0.47
  -3  15  -3    4.62    2.49
   3  15   3    2.83    2.09
   4  15   3    4.16    2.51
  -4  15  -3    3.24    1.93
   5  15   3    2.00    1.27
  -5  15  -3    0.28    0.96
   6  15   3   -0.67    1.39
  -7 -15  -3   -1.62    1.59
 -28   0   4   33.96    6.33
 -27   0   4    4.25    1.62
  27   0  -4    5.39    2.69
 -26   0   4    9.96    4.45
  26   0  -4   13.20    4.62
 -25   0   4   87.56   14.11
  25   0  -4   75.04   12.45
 -24   0   4   27.12    8.06
  24   0  -4   22.31    7.10
 -23   0   4  165.87   20.84
  23   0  -4  184.46   21.62
 -22   0   4  555.48   38.46
  22   0  -4  576.83   38.52
  21   0  -4   51.29   11.55
 -21   0   4   42.83   10.82
  20   0  -4  100.93   16.26
 -20   0   4   94.31   15.58
  19   0  -4  282.75   26.47
 -19   0   4  271.04   25.71
 -18   0   4    6.84    3.52
  18   0  -4    0.55    5.12
 -18   0   4   -0.45    3.40
 -17   0   4  538.10   32.09
 -16   0   4  556.08   31.51
 -15   0   4   -0.78    1.10
 -15   0   4    2.15    2.35
 -14   0   4  280.60   21.11
 -13   0   4 1594.33   50.76
 -12   0   4  508.63   28.96
 -11   0   4  407.02   25.54
 -10   0   4  523.18   26.45
  -9   0   4  364.80   18.94
  -8   0   4    5.99    2.11
  -7   0   4  487.09   17.72
  -6   0   4   18.71    3.38
  -5   0   4  254.80   12.02
  -4   0   4  193.42   10.45
  -3   0   4   44.92    4.95
   2   0  -4  224.77   10.07
   1   0  -4 3436.51   41.50
   0   0  -4 2257.63   35.65
  -1   0  -4    7.34    2.24
  -2   0  -4 1357.42   31.38
  -2   0  -4 1446.96   21.26
  -3   0  -4 1938.40   40.98
  -3   0  -4 1924.00   23.64
  -4   0  -4  417.88   20.47
  -4   0  -4  414.54   11.05
  -5   0  -4  413.42   21.90
  -5   0  -4  389.53   11.56
  -6   0  -4    7.53    1.82
  -6   0  -4    8.66    3.53
  -7   0  -4 1297.07   44.49
  -8   0  -4  746.98   36.03
  -9   0  -4   54.97   10.08
 -10   0  -4   82.25   13.09
 -11   0  -4 1818.81   64.74
 -12   0  -4  492.55   35.32
 -13   0  -4  223.81   24.69
 -14   0  -4   84.68   16.00
 -14   0  -4   88.52   14.56
 -15   0  -4    0.35    1.80
 -15   0  -4   -2.44    2.57
 -16   0  -4   99.76   16.72
 -16   0  -4   91.27   17.40
 -17   0  -4  755.88   46.45
 -18   0  -4  100.99   17.26
 -19   0  -4  106.27   17.70
 -20   0  -4  140.67   19.89
 -21   0  -4   54.42   12.10
 -22   0  -4   34.09    9.20
 -23   0  -4  240.11   23.22
 -24   0  -4  176.84   18.36
 -25   0  -4   12.34    4.09
  28   1  -4    0.06    0.78
 -28  -1   4    1.32    0.77
 -27   1   4   -1.70    2.06
  27   1  -4   -1.09    1.59
 -27  -1   4    1.65    1.82
  27  -1  -4    2.12    1.51
 -26  -1   4    0.13    1.64
  26  -1  -4   -1.07    2.38
 -26   1   4    4.91    3.47
  26   1  -4    0.83    1.93
 -25   1   4   13.65    5.86
  25  -1  -4   12.51    5.69
  25   1  -4   12.24    4.85
 -25  -1   4   19.23    6.43
 -24   1   4   74.01   13.71
  24  -1  -4   80.60   13.66
 -24  -1   4   80.51   13.96
  24   1  -4   77.08   13.09
  23   1  -4   71.13   13.15
 -23   1   4   60.93   12.69
 -23  -1   4   72.48   13.56
  23  -1  -4   73.07   13.62
  22   1  -4   13.83    5.64
  22  -1  -4   17.81    6.82
 -22  -1   4   16.88    6.60
 -22   1   4   15.36    6.55
  21   1  -4   52.89   11.44
 -21  -1   4   41.55   10.78
  21  -1  -4   53.79   12.05
 -21   1   4   44.40   11.13
  20   1  -4   99.10   15.78
 -20  -1   4  102.51   15.98
  20  -1  -4  111.27   17.14
 -20   1   4  109.29   17.23
 -20   1   4  115.76   17.63
  19   1  -4   -1.02    1.19
  19  -1  -4    0.82    0.64
 -19  -1   4   -1.14    0.88
 -19   1   4   -0.08    1.20
 -19   1   4    2.84    1.83
  18   1  -4  140.39   18.39
 -18  -1   4  129.91   17.05
 -18   1   4  118.50   16.80
  18  -1  -4  162.42   20.01
 -18   1   4  129.58   17.23
 -17   1   4  188.14   20.20
 -17   1   4  188.19   19.95
 -16   1   4   10.91    6.33
 -16  -1   4   -1.43    2.79
 -15  -1   4    2.20    1.64
 -15   1   4    2.23    2.44
 -14   1   4    5.21    3.72
 -14  -1   4    1.34    0.63
 -13   1   4  143.28   17.29
 -13  -1   4  156.48   14.30
 -13  -1   4  165.69   13.97
 -12   1   4  463.71   29.69
 -12  -1   4  535.34   26.34
 -11  -1   4  375.42   22.47
 -11   1   4  340.56   24.42
 -10  -1   4   -1.07    2.44
 -10   1   4    0.27    2.26
  -9  -1   4    3.24    1.69
  -9   1   4    1.84    0.92
  -8   1   4  184.65   12.70
  -8  -1   4  174.82   10.62
  -7  -1   4   68.67    6.13
  -7   1   4   73.44    7.42
  -6   1   4  630.08   20.68
  -6  -1   4  625.69   17.73
  -5   1   4   98.84    7.99
  -5  -1   4  111.93    7.43
  -4   1   4  349.19   14.38
  -4  -1   4  342.33   13.15
   3   1  -4    0.72    0.77
  -3   1   4    3.08    1.15
   2   1  -4  471.78   13.41
   2   1  -4  493.12   18.23
  -2   1   4  471.41   16.80
   1  -1  -4   78.55    6.82
   1   1  -4   88.13    6.37
   0   1  -4  629.21   18.57
   0   1  -4  622.32   18.19
   0  -1  -4  637.92   20.16
  -1   1  -4 1470.83   27.55
  -1   1  -4 1441.59   29.92
  -1  -1  -4 1507.77   32.07
  -2   1  -4 1044.18   28.09
  -2   1  -4 1103.12   24.47
  -2  -1  -4 1078.04   28.64
  -3   1  -4  879.86   28.59
  -3  -1  -4  916.46   28.42
  -3   1  -4  904.39   22.82
  -4   1  -4  149.53    9.98
  -4  -1  -4  155.15   12.47
  -4   1  -4  135.26   12.23
  -5   1  -4  600.73   27.64
  -5   1  -4  678.74   23.05
  -5  -1  -4  642.10   26.96
  -6   1  -4 1018.39   38.27
  -6  -1  -4 1022.88   36.39
  -7  -1  -4  121.65   13.43
  -7   1  -4  132.09   14.52
  -8   1  -4   11.83    4.67
  -8  -1  -4   17.41    5.59
  -9   1  -4   11.01    5.21
  -9  -1  -4   15.85    5.63
 -10   1  -4  187.40   19.74
 -10  -1  -4  185.94   19.67
 -11   1  -4   23.47    7.55
 -11  -1  -4   20.40    7.12
 -12   1  -4  133.40   18.27
 -12  -1  -4  142.42   18.93
 -13  -1  -4   84.45   15.25
 -13   1  -4   76.81   14.65
 -14  -1  -4    1.16    2.00
 -14   1  -4   -0.74    2.10
 -14  -1  -4    2.47    1.53
 -14   1  -4   -1.82    2.78
 -15   1  -4   -2.58    3.57
 -15   1  -4   -0.01    1.75
 -15  -1  -4   -0.81    0.92
 -15  -1  -4    0.96    2.92
 -16   1  -4    3.53    3.70
 -16   1  -4    1.97    1.14
 -16  -1  -4    0.18    2.16
 -17   1  -4   -0.63    1.94
 -17  -1  -4    1.28    1.78
 -17   1  -4    4.72    4.64
 -18  -1  -4   17.42    7.37
 -18   1  -4   22.16    8.26
 -19   1  -4   65.84   14.20
 -19  -1  -4   59.33   12.93
 -20  -1  -4    4.84    4.14
 -20   1  -4    4.48    4.13
 -21   1  -4   55.62   12.48
 -21  -1  -4   64.38   13.42
 -22  -1  -4   36.12    9.48
 -22   1  -4   40.38   10.16
 -23  -1  -4    8.63    5.32
 -23   1  -4    9.31    4.82
 -24  -1  -4   30.32    7.60
 -24   1  -4   25.40    6.92
 -25   1  -4   44.32    8.08
 -25  -1  -4   38.81    7.47
  28   2  -4    0.81    0.95
  27   2  -4    4.29    2.43
 -27  -2   4    6.84    3.19
  26   2  -4    1.24    1.18
 -26   2   4    1.61    1.83
 -25  -2   4   50.59   10.68
  25   2  -4   43.29    9.34
  25  -2  -4   42.88    9.59
 -25   2   4   41.94    9.75
 -24   2   4   -0.04    1.09
 -24  -2   4    4.03    3.03
  24  -2  -4    2.14    2.97
  24   2  -4   -1.71    3.22
  23   2  -4   10.71    5.08
 -23   2   4    4.04    3.65
  23  -2  -4    5.26    4.02
 -23  -2   4   10.86    4.84
  22   2  -4   -1.20    2.87
 -22   2   4   -1.80    4.11
 -22  -2   4    4.46    2.98
  22  -2  -4    5.24    2.14
  21  -2  -4    3.15    2.28
  21   2  -4    1.75    2.89
 -21   2   4    1.64    0.70
 -21  -2   4    7.62    4.68
 -20   2   4   52.41   11.97
  20   2  -4   69.75   13.30
 -20   2   4   58.78   12.82
 -20  -2   4   48.58   11.18
  20  -2  -4   64.41   13.19
  19   2  -4   27.45    8.60
  19  -2  -4   38.91    9.82
 -19   2   4   47.09   11.14
 -19  -2   4   32.70    8.80
 -19   2   4   38.68   10.27
 -18   2   4    3.82    3.21
  18  -2  -4    3.94    4.07
 -18   2   4    4.00    4.52
 -18  -2   4    0.01    1.70
 -18   2   4    3.77    3.31
  18   2  -4   -0.15    2.14
  17   2  -4  151.73   18.77
 -17   2   4  131.63   17.69
  17  -2  -4  135.97   18.29
 -16   2   4  128.06   17.73
 -15   2   4    8.70    6.02
 -14   2   4   28.15    8.71
 -13  -2   4  134.93   12.04
 -13   2   4  106.86   15.13
 -12   2   4  150.29   18.30
 -12  -2   4  162.93   12.57
 -11   2   4    7.99    3.44
 -11  -2   4   21.46    4.73
 -10  -2   4   94.06    9.57
 -10   2   4  101.04   13.00
  -9   2   4   52.00    8.40
  -9  -2   4   40.14    5.79
  -8  -2   4   36.05    4.60
  -8   2   4   36.48    5.82
  -8  -2   4   29.98    2.80
  -7   2   4 3555.12   54.84
  -7  -2   4 3479.88   38.31
  -6   2   4  801.74   24.73
  -6  -2   4  790.36   17.77
  -5  -2   4  185.72    8.86
  -5   2   4  181.27   11.27
  -4  -2   4 1637.68   26.75
  -4   2   4 1663.50   32.81
  -3   2   4  116.86    8.52
   3   2  -4   42.81    3.40
   2   2  -4    2.93    1.13
  -2   2   4    3.91    2.65
   1   2  -4  469.12   18.91
   1   2  -4  453.72   14.22
   0  -2  -4    4.57    2.32
   0   2  -4    3.20    1.88
   0   2  -4    6.36    2.02
  -1   2  -4  271.09   14.40
  -1  -2  -4  284.46   15.04
  -1   2  -4  281.06   14.47
  -2   2  -4  523.88   20.74
  -2  -2  -4  514.39   21.09
  -2   2  -4  510.14   21.50
   2   2   4  473.29    9.44
  -3   2  -4    0.50    1.42
  -3   2  -4    0.35    0.75
  -3  -2  -4   -0.01    1.15
  -4   2  -4   65.43    9.01
  -4   2  -4   70.67    8.54
  -4  -2  -4   71.82    8.61
  -5  -2  -4  149.28   13.06
  -5   2  -4  153.14   14.66
  -6   2  -4   49.23    8.89
  -6  -2  -4   45.30    7.78
  -7  -2  -4   83.27   11.03
  -7   2  -4   93.00   12.84
  -8   2  -4   84.94   12.74
  -8  -2  -4   67.46   10.54
  -9   2  -4   15.67    5.78
  -9  -2  -4   13.09    4.98
 -10   2  -4  270.52   24.24
 -10  -2  -4  252.34   22.64
 -11  -2  -4  165.10   18.94
 -11   2  -4  146.48   18.43
 -12  -2  -4  144.70   18.56
 -12   2  -4  129.41   17.87
 -13  -2  -4   97.48   15.72
 -13   2  -4   96.07   16.12
 -14   2  -4   32.16    9.85
 -14   2  -4   37.24    9.84
 -14  -2  -4   36.44    9.48
 -15   2  -4   -1.32    1.85
 -15   2  -4   -4.14    4.59
 -15  -2  -4   -0.73    2.57
 -16   2  -4   31.20   10.08
 -16  -2  -4   36.39    9.91
 -16   2  -4   40.24   10.57
 -17   2  -4  155.06   21.95
 -17  -2  -4  149.06   20.74
 -18  -2  -4    0.27    1.00
 -18   2  -4   10.19    6.91
 -19  -2  -4   35.70    9.80
 -19   2  -4   41.14   11.58
 -20   2  -4  159.28   21.48
 -20  -2  -4  148.51   20.35
 -20  -2  -4  142.50   15.73
 -21  -2  -4   -0.68    2.07
 -21   2  -4    7.36    5.18
 -22   2  -4    5.68    4.34
 -22  -2  -4    1.14    1.33
 -23   2  -4   26.49    7.75
 -23  -2  -4   29.10    8.01
 -24   2  -4    4.63    2.23
 -24  -2  -4    8.10    4.00
 -25  -2  -4    4.85    2.40
  28   3  -4    1.53    1.18
  27   3  -4    1.45    1.60
 -27  -3   4   -0.32    1.62
 -26  -3   4    6.51    3.31
  26   3  -4    6.05    3.74
 -25  -3   4   18.32    6.20
 -25   3   4   18.48    6.37
  25   3  -4   12.23    4.37
  24   3  -4  192.67   20.25
 -24   3   4  191.07   21.92
 -24  -3   4  197.55   21.13
  24  -3  -4  219.76   22.73
 -23  -3   4  106.96   16.09
 -23   3   4  106.09   16.82
  23  -3  -4  115.84   17.23
  23   3  -4  111.40   16.21
  22   3  -4   -1.16    2.83
  22  -3  -4   -0.93    3.52
 -22  -3   4    0.86    0.65
 -22   3   4   -2.34    3.56
  21  -3  -4   -0.37    2.71
  21   3  -4   -4.63    5.01
 -21   3   4    1.23    2.17
 -21  -3   4   -2.11    2.55
 -20  -3   4   76.65   14.19
  20   3  -4   74.09   13.70
 -20   3   4   82.34   15.66
  20  -3  -4   93.69   16.13
  19  -3  -4   -0.74    3.01
 -19   3   4   -0.23    3.17
 -19   3   4    6.41    5.21
  19   3  -4    2.34    1.65
 -19   3   4    7.52    7.67
 -19  -3   4    1.30    2.16
 -18  -3   4  461.15   33.14
 -18   3   4  437.29   34.99
 -18   3   4  485.45   36.47
  18   3  -4  466.27   34.32
  18  -3  -4  494.43   36.09
 -17   3   4  311.50   28.15
 -17   3   4  261.59   26.36
 -17  -3   4  262.60   24.18
  17   3  -4  257.58   25.25
  17  -3  -4  270.70   26.21
 -16   3   4    7.39    4.85
 -15   3   4   13.50    8.97
 -14   3   4   31.92    8.84
 -13   3   4   44.91   10.59
 -12   3   4  826.93   42.71
 -11   3   4  806.87   42.28
 -10   3   4   58.66   10.51
  -9  -3   4  298.99   12.10
  -9   3   4  254.78   20.25
  -8  -3   4  580.64   17.03
  -8   3   4  695.10   29.15
  -7   3   4  779.80   28.41
  -7  -3   4  718.70   16.48
  -6   3   4 3798.51   56.94
  -6  -3   4 3779.46   30.52
  -5   3   4 1118.65   29.96
   5   3  -4 1048.48   36.10
  -4   3   4   12.59    2.99
   4   3  -4    9.73    3.53
   3   3  -4    3.21    0.90
   3   3  -4    3.63    2.20
  -3   3   4    4.03    2.20
   2   3  -4  252.25   10.23
   2   3  -4  266.21   16.40
   1   3  -4  572.27   17.96
   1   3  -4  565.31   23.06
   0   3   4 3060.21   44.69
   0   3  -4 3216.76   55.69
   0   3  -4 3122.61   47.73
  -1   3  -4 1316.68   34.77
  -1   3  -4 1399.17   37.98
  -2   3  -4    3.89    2.55
  -2   3  -4    4.17    2.74
   2   3   4    2.48    1.01
  -2  -3  -4    1.73    1.56
  -3   3  -4   10.72    3.61
  -3  -3  -4   17.78    4.45
  -3   3  -4   16.07    4.66
   3   3   4   14.42    2.17
  -4  -3  -4  271.04   17.65
  -4   3  -4  311.85   20.90
  -4   3  -4  262.80   19.21
  -5   3  -4   51.69    8.90
  -5  -3  -4   53.56    8.07
  -6   3  -4 2112.47   59.14
  -6  -3  -4 1979.52   52.09
  -7   3  -4 1326.68   49.30
  -7  -3  -4 1256.69   43.59
  -8   3  -4    7.71    4.91
  -8  -3  -4    7.28    3.72
  -9   3  -4   40.26    9.53
  -9  -3  -4   42.95    8.84
 -10   3  -4   38.41    9.31
 -10  -3  -4   33.42    8.06
 -11  -3  -4    0.13    2.30
 -11   3  -4    0.95    0.87
 -12   3  -4  708.86   43.06
 -12  -3  -4  728.21   40.89
 -13  -3  -4  498.43   34.81
 -13   3  -4  515.40   36.62
 -13   3  -4  472.74   36.05
 -14   3  -4    1.83    2.46
 -14  -3  -4    2.48    1.23
 -14   3  -4    0.27    2.47
 -15   3  -4   24.36    8.12
 -15  -3  -4   23.59    8.02
 -15   3  -4   16.18    7.32
 -16  -3  -4   70.62   13.96
 -16   3  -4   68.52   15.43
 -16   3  -4   72.86   14.70
 -17   3  -4   15.27    8.79
 -17  -3  -4    4.94    2.90
 -18  -3  -4  258.29   27.28
 -18   3  -4  242.85   27.59
 -19   3  -4  393.33   34.70
 -19  -3  -4  408.42   34.58
 -20   3  -4    1.53    1.59
 -20  -3  -4   -5.16    5.54
 -21  -3  -4    1.56    0.86
 -21   3  -4    4.63    2.89
 -21  -3  -4    2.23    2.51
 -22   3  -4   51.19   10.83
 -22  -3  -4   52.05   10.80
 -22  -3  -4   41.09    7.42
 -23   3  -4    2.98    0.64
 -23  -3  -4    2.71    1.93
 -24  -3  -4   60.91    9.93
 -25  -3  -4   48.39    7.74
  27   4  -4    2.02    1.48
 -27  -4   4    0.73    0.55
  26   4  -4   20.88    5.67
 -26  -4   4   20.95    5.79
 -25  -4   4   48.12    9.47
  25   4  -4   50.89    9.36
  24   4  -4    3.33    2.76
 -24  -4   4    6.79    3.24
 -23   4   4   61.09   12.55
 -23  -4   4   68.65   12.87
  23   4  -4   80.78   13.73
  22   4  -4   83.48   14.28
 -22   4   4   71.54   14.35
 -22  -4   4   70.06   13.24
  22  -4  -4   95.53   16.25
  21   4  -4    3.89    3.84
 -21  -4   4    1.69    2.11
 -21   4   4    3.90    2.19
  21  -4  -4    1.74    1.59
 -20  -4   4   18.14    6.77
  20   4  -4   24.65    8.07
 -20   4   4   25.37    9.22
  20  -4  -4   25.94    7.99
  19   4  -4   45.28   11.18
 -19   4   4   49.35   12.55
 -19   4   4   23.88    8.43
  19  -4  -4   46.55   11.29
 -19   4   4   38.72   10.81
 -19  -4   4   23.17    7.46
  18   4  -4    9.80    5.87
  18  -4  -4    3.30    2.92
 -18   4   4   -2.00    2.35
 -18  -4   4    1.37    1.47
 -18   4   4    4.48    4.41
 -17   4   4  105.30   17.56
  17   4  -4  110.80   16.94
 -17  -4   4  113.59   16.60
  17  -4  -4  123.63   18.28
 -17   4   4   66.43   13.57
  16  -4  -4   83.96   14.86
 -16   4   4   75.76   15.00
 -16   4   4   53.98   12.83
  16   4  -4   63.89   12.46
 -15   4   4  104.83   19.42
 -14   4   4   37.45    9.79
 -13   4   4  125.17   17.24
 -12   4   4  180.62   20.94
 -11   4   4   19.48    8.11
 -10   4   4  163.36   19.09
  -9   4   4  113.58   14.30
  -8   4   4  317.96   22.78
  -7   4   4   15.02    4.17
   6   4  -4    1.59    2.83
  -6   4   4    3.49    2.88
  -5   4   4   51.83    6.74
   5   4  -4   11.69    4.22
  -4   4   4  382.97   17.70
   4   4  -4  448.79   24.88
   3   4  -4   10.80    3.93
  -3   4   4   16.58    3.42
   3   4  -4    8.33    1.74
   2   4  -4   95.17    7.21
   2   4  -4  106.49   11.59
  -2   4   4   90.99    8.58
  -1   4   4  278.19   13.78
   1   4  -4  504.13   24.76
   0   4   4  220.77   12.05
   0   4  -4  311.95   19.84
   1   4   4  322.63   14.58
  -1   4  -4  407.36   23.31
  -2   4  -4  250.40   19.06
   2   4   4  220.53   12.13
   2   4   4  214.13   12.60
   3   4   4   32.48    4.63
   3   4   4   36.10    4.68
  -3   4  -4   35.28    7.62
   4   4   4   97.96    7.38
  -4   4  -4   85.31   12.36
   4   4   4   94.89    8.28
  -4  -4  -4   87.33   10.36
  -5  -4  -4  256.28   18.43
  -5   4  -4  223.46   21.13
  -6   4  -4  194.77   19.09
  -6  -4  -4  183.41   16.14
  -6   4  -4  146.81   17.97
  -7  -4  -4   73.96   10.77
  -7   4  -4   87.65   13.67
  -7   4  -4   62.56   12.23
  -8  -4  -4  212.46   18.60
  -8   4  -4  211.91   21.40
  -8   4  -4  165.19   20.52
  -9   4  -4  310.39   26.41
  -9   4  -4  299.59   27.87
  -9  -4  -4  310.08   23.34
 -10   4  -4   13.80    5.81
 -10   4  -4   21.54    8.01
 -10  -4  -4   10.69    4.35
 -11   4  -4  182.72   21.86
 -12   4  -4  102.79   17.13
 -12   4  -4   83.63   15.17
 -12  -4  -4  105.02   15.84
 -13  -4  -4   10.96    6.01
 -13   4  -4    5.03    4.22
 -13   4  -4   14.71    6.20
 -14   4  -4   15.09    6.41
 -14   4  -4   21.08    8.42
 -14  -4  -4   21.02    7.70
 -15   4  -4    2.69    3.91
 -15   4  -4    7.94    4.75
 -15  -4  -4    1.30    2.87
 -16  -4  -4   38.92   10.62
 -16   4  -4   45.17   12.61
 -17   4  -4   87.10   16.55
 -17  -4  -4   92.01   16.60
 -18  -4  -4   21.22    7.50
 -18   4  -4   15.95    6.43
 -19   4  -4   -0.64    3.62
 -19  -4  -4    2.92    3.59
 -20  -4  -4   11.64    4.96
 -20   4  -4    7.82    3.75
 -21  -4  -4   -0.14    0.58
 -21   4  -4   -1.38    1.68
 -21  -4  -4    1.20    2.24
 -22  -4  -4   17.91    5.94
 -22  -4  -4   12.97    4.34
 -23  -4  -4   22.10    4.99
 -23  -4  -4   27.87    7.12
 -24  -4  -4   22.21    5.56
 -25  -4  -4    2.71    1.85
  27   5  -4    2.71    1.62
 -26  -5   4    7.61    3.31
  26   5  -4    6.08    3.26
  25   5  -4    1.50    2.15
 -25  -5   4    0.67    0.83
 -24  -5   4   43.30    9.20
  24   5  -4   31.80    8.03
 -23  -5   4    9.08    4.96
  23   5  -4    8.53    4.07
  22   5  -4    1.23    1.65
 -22  -5   4    2.15    1.53
 -21  -5   4    1.98    2.15
  21   5  -4    5.10    3.38
  20   5  -4   87.70   15.34
 -20  -5   4   73.01   13.66
  19   5  -4   32.38    9.36
 -19   5   4   28.78    9.79
 -19  -5   4   26.94    8.33
 -18   5   4   72.27   14.54
 -18  -5   4   52.34   11.26
  18   5  -4   50.91   11.55
  18  -5  -4   68.69   14.26
 -18   5   4   60.66   13.98
  17  -5  -4   40.58   11.04
 -17  -5   4   33.54    9.45
  17   5  -4   32.61    9.34
 -17   5   4   65.28   14.68
 -17   5   4   43.08   12.14
 -16   5   4    4.92    4.43
  16  -5  -4    8.35    4.08
 -16   5   4    8.37    6.50
  16   5  -4    8.01    5.49
 -16  -5   4    2.94    3.07
  15   5  -4    0.68    4.08
 -15   5   4   -1.46    2.15
  15  -5  -4    1.69    1.47
 -15  -5   4   -0.03    2.07
 -14   5   4  115.74   18.33
 -13   5   4   11.37    6.31
 -12   5   4  438.47   32.30
 -11   5   4  312.72   27.55
 -10   5   4   35.93    9.72
  -9   5   4   -2.90    2.89
  -8   5   4  133.28   16.44
  -7   5   4  125.86   14.71
  -6   5   4  428.92   25.43
   6   5  -4  284.51   23.05
   5   5  -4  290.66   22.51
  -5   5   4  436.18   22.95
   4   5  -4    3.62    2.49
  -4   5   4    5.50    2.72
   3   5  -4   49.44    8.86
  -3   5   4   46.23    6.34
   3   5  -4   44.08    4.64
  -2   5   4   27.77    4.99
   2   5  -4   12.28    4.63
  -1   5   4  191.39   12.80
   1   5  -4   63.51    9.88
   0   5   4  701.89   22.23
   0   5  -4  401.39   25.14
   1   5   4  125.26   12.09
  -1   5  -4  115.34   13.90
   2   5   4   35.60    6.13
   2   5   4   47.53    5.40
  -3   5  -4   11.23    5.03
   3   5   4    8.40    2.81
  -4   5  -4  144.81   17.51
  -5   5  -4   45.05    9.93
  -6   5  -4  331.24   28.74
  -7   5  -4  306.91   29.25
  -7   5  -4  392.72   29.63
  -8   5  -4   19.99    6.78
  -8   5  -4   13.23    6.45
  -9   5  -4   24.74    9.09
  -9   5  -4   17.06    6.72
 -10   5  -4   39.97   10.99
 -10   5  -4   35.42    9.40
 -11   5  -4    5.40    4.11
 -11   5  -4    6.75    4.90
 -11   5  -4   10.25    5.04
 -12   5  -4  137.88   20.27
 -12  -5  -4  169.99   21.41
 -12   5  -4  173.21   22.64
 -13   5  -4    1.46    1.75
 -13  -5  -4    3.62    3.21
 -14   5  -4   43.44   11.77
 -14  -5  -4   48.30   11.61
 -14   5  -4   53.49   12.98
 -15  -5  -4    6.92    3.98
 -15   5  -4    3.15    1.55
 -16   5  -4   16.08    6.73
 -16  -5  -4   15.64    5.95
 -17  -5  -4    1.66    3.88
 -17   5  -4    2.17    3.10
 -18   5  -4   29.25    9.90
 -18  -5  -4   28.58    9.31
 -19  -5  -4   56.40   11.97
 -19   5  -4   49.66   12.33
 -20  -5  -4   -2.33    1.14
 -21  -5  -4   -0.17    2.37
 -22  -5  -4    1.87    1.29
 -22  -5  -4    0.38    1.41
 -23  -5  -4   -0.37    0.65
 -23  -5  -4   -0.46    0.64
 -24  -5  -4   17.13    4.64
  26   6  -4    5.67    2.61
  25   6  -4   65.24    9.52
 -25  -6   4   67.62   10.04
 -24  -6   4   -0.68    1.60
  24   6  -4    1.53    1.53
  23   6  -4  111.30   14.99
 -23  -6   4  108.43   15.08
  22   6  -4  114.08   16.23
 -22  -6   4  118.85   16.57
  21   6  -4    4.63    3.61
 -21  -6   4    5.21    2.32
  20   6  -4   30.52    9.20
 -20  -6   4   30.25    8.84
  19   6  -4  117.09   18.52
 -19  -6   4  119.76   18.11
 -18  -6   4   30.33    9.29
  18   6  -4   31.66    9.47
  17   6  -4  114.77   18.18
 -17   6   4   85.91   15.84
 -17  -6   4   89.93   15.71
 -16   6   4  105.36   17.22
 -16  -6   4  116.70   17.13
  16   6  -4  121.44   18.33
  15   6  -4   -0.01    0.77
 -15   6   4   -0.08    1.97
 -15  -6   4    1.79    2.48
 -14   6   4   38.22   10.55
  14   6  -4   20.21    8.38
 -13   6   4  383.40   31.02
  13   6  -4  375.88   31.12
 -12   6   4   64.89   11.88
 -11   6   4  323.47   28.28
 -10   6   4  302.15   26.90
  -9   6   4    2.79    5.31
  -8   6   4   89.69   14.74
   7   6  -4  510.31   34.14
  -7   6   4  474.77   33.07
  -6   6   4  190.24   19.80
   6   6  -4  195.75   20.70
  -5   6   4  261.14   22.10
   5   6  -4  309.90   25.54
  -4   6   4  101.45   12.68
   4   6  -4   59.57   10.98
  -3   6   4   -0.86    3.54
   3   6  -4    4.89    3.31
  -2   6   4  103.77   11.70
   2   6  -4   53.33   10.22
   1   6  -4  768.55   38.30
  -1   6   4 1011.54   31.95
   0   6  -4  315.66   24.88
   0   6   4  392.42   18.47
   1   6   4  145.45   14.43
  -1   6  -4  140.68   16.96
  -2   6  -4   10.86    4.69
   2   6   4    9.36    3.34
   3   6   4   47.69    7.65
  -3   6  -4   44.75   10.13
  -4   6  -4   69.50   12.87
  -5   6  -4 1157.21   56.31
  -6   6  -4  442.59   35.88
  -7   6  -4   90.31   17.23
  -7   6  -4  126.80   17.96
  -8   6  -4  188.36   21.67
  -8   6  -4  142.47   21.64
  -9   6  -4   -0.10    2.52
  -9   6  -4    3.79    3.12
 -10   6  -4   46.69   12.63
 -10   6  -4   50.91   11.91
 -10   6  -4   50.25   11.74
 -11   6  -4  464.07   39.14
 -11   6  -4  437.68   36.76
 -11   6  -4  465.03   37.66
 -12  -6  -4   66.87   13.97
 -12   6  -4   55.55   13.62
 -12   6  -4   55.71   13.18
 -13  -6  -4   88.49   16.19
 -13   6  -4   78.48   16.33
 -13   6  -4   84.27   16.62
 -14  -6  -4  119.27   19.06
 -14   6  -4  114.10   19.35
 -15  -6  -4    0.35    3.22
 -16  -6  -4   20.65    7.74
 -17  -6  -4  248.18   26.63
 -18  -6  -4   94.40   16.45
 -19  -6  -4    4.55    3.90
 -20  -6  -4  102.42   15.13
 -21  -6  -4    2.29    0.69
 -22  -6  -4    9.70    3.36
 -22  -6  -4    6.36    2.66
 -23  -6  -4   62.18    7.39
 -23  -6  -4   78.32   10.09
 -25  -7   4   23.10    5.13
  25   7  -4   16.55    4.62
  24   7  -4   25.42    5.97
 -24  -7   4   22.07    5.63
 -23  -7   4    1.02    1.13
  23   7  -4   -0.45    1.01
  22   7  -4   -1.33    0.91
 -22  -7   4   -0.03    2.20
 -21  -7   4    2.74    2.95
  21   7  -4    1.79    2.34
  20   7  -4    1.92    3.06
 -20  -7   4    3.48    1.96
  19   7  -4   53.58   12.10
 -19  -7   4   55.75   12.02
  18   7  -4   47.84   11.54
 -18  -7   4   35.01    9.41
  17   7  -4    0.17    1.74
 -17  -7   4    0.54    2.99
  16   7  -4    1.50    2.42
 -16  -7   4   -0.77    2.30
 -15   7   4    4.77    3.13
  15   7  -4   -3.20    4.75
 -14   7   4   10.85    5.27
  14   7  -4    1.75    2.58
 -13   7   4    5.83    4.99
  13   7  -4   17.22    7.51
  13   7  -4   10.08    3.52
 -12   7   4   38.21    9.75
  12   7  -4   40.79    8.15
  11   7  -4   80.66   14.13
 -11   7   4   46.33   11.03
 -10   7   4   -7.23    8.11
  -9   7   4   -0.81    4.69
  -8   7   4    8.03    4.78
   7   7  -4   70.85   14.44
  -7   7   4   75.19   13.41
  -6   7   4  153.61   19.19
   6   7  -4  277.51   26.96
  -5   7   4   26.67    9.58
   5   7  -4   66.76   12.95
   4   7  -4    8.62    4.32
  -4   7   4   22.73    8.11
  -3   7   4   34.74   10.37
   3   7  -4    3.94    3.81
   2   7  -4   17.37    6.15
   1   7  -4    7.32    5.18
  -1   7   4   27.83    8.48
   0   7   4   82.53   12.71
   0   7  -4   79.17   13.94
   1   7   4   33.27    7.57
  -1   7  -4   83.87   17.95
   2   7   4  136.63   15.26
  -2   7  -4  164.14   20.82
  -3   7  -4    4.31    3.10
  -4   7  -4   15.57    6.18
  -5   7  -4    1.07    1.93
  -6   7  -4   39.14   11.95
  -6   7  -4   60.80   12.86
  -7   7  -4  176.56   22.04
  -7   7  -4  114.37   19.88
  -8   7  -4   85.61   15.52
  -8   7  -4   66.61   15.58
  -9   7  -4   14.17    4.89
  -9   7  -4    7.10    6.20
   9   7   4    7.29    2.52
  -9   7  -4   11.82    5.95
 -10   7  -4   31.52    7.82
 -10   7  -4   48.17   12.33
 -10   7  -4   38.58   11.65
  10   7   4   42.90   10.32
  11   7   4   30.98    9.04
 -11   7  -4   39.64   11.42
 -11   7  -4   23.26    9.12
 -12   7  -4  100.70   18.54
  12   7   4   86.93   15.59
 -13  -7  -4   67.37   14.79
  13   7   4   76.60   14.15
  14   7   4    7.28    4.02
 -14  -7  -4    5.39    4.27
 -15  -7  -4   -0.52    3.68
 -16  -7  -4   30.07    9.04
 -17  -7  -4    1.66    2.98
 -18  -7  -4   11.24    6.79
 -19  -7  -4   43.81   10.08
 -20  -7  -4    6.84    3.70
 -21  -7  -4   11.92    4.36
 -22  -7  -4   -0.45    1.32
 -22  -7  -4    6.91    3.10
 -23  -7  -4    3.13    2.28
  25   8  -4   18.64    3.93
  24   8  -4    6.29    2.71
 -24  -8   4    3.85    2.25
  23   8  -4    6.77    2.67
 -23  -8   4   11.38    4.18
  22   8  -4   14.21    4.87
 -22  -8   4   18.65    5.83
 -21  -8   4    3.02    2.33
  21   8  -4   -0.37    1.77
  20   8  -4    2.06    2.14
 -20  -8   4    2.25    1.50
 -19  -8   4   68.24   13.05
  19   8  -4   67.76   13.48
  18   8  -4   19.88    7.38
 -18  -8   4   22.46    8.43
  17   8  -4   18.24    7.57
 -17  -8   4   21.99    8.01
 -16  -8   4   18.87    7.42
  16   8  -4   14.80    6.89
  15   8  -4   38.37   11.15
 -14   8   4    0.04    3.38
  14   8  -4    3.57    4.04
  13   8  -4  141.96   20.93
 -13   8   4  177.28   22.04
  13   8  -4  203.18   18.37
 -12   8   4   10.83    5.76
  12   8  -4   -0.91    1.60
  12   8  -4    6.57    3.39
  11   8  -4    4.54    2.66
  11   8  -4    2.42    4.54
 -11   8   4    4.94    4.49
  10   8  -4    8.39    2.48
  10   8  -4   11.12    6.63
 -10   8   4   14.74    6.24
  -9   8   4   21.40    7.76
   9   8  -4   24.79    6.26
   9   8  -4   22.62    8.53
  -8   8   4   47.19   10.91
  -7   8   4  156.53   18.05
   7   8  -4   63.69   15.16
  -6   8   4   31.38    4.91
   6   8  -4   31.54    9.75
   5   8  -4    9.45    5.16
   4   8  -4    0.49    1.56
   3   8  -4  153.36   20.84
  -2   8   4   51.29   12.27
   2   8  -4   31.06    9.17
  -1   8   4  175.23   20.26
   1   8  -4  145.07   20.07
   0   8   4  121.16   16.31
   0   8  -4   99.51   18.18
  -1   8  -4   52.57   11.97
   1   8   4   74.23   12.92
  -2   8  -4   74.18   15.06
  -3   8  -4   16.16    7.69
  -3   8  -4   13.92    6.45
  -4   8  -4    4.96    2.64
  -4   8  -4   12.56    6.02
  -5   8  -4   54.26   14.16
  -5   8  -4   84.60   15.32
  -6   8  -4   45.51    9.12
  -6   8  -4   26.35    8.72
  -6   8  -4   29.40   10.99
   7   8   4   34.15    8.62
  -7   8  -4   23.87    8.08
  -7   8  -4   33.68    8.05
  -7   8  -4   14.75    8.37
  -8   8  -4   15.73    4.87
  -8   8  -4    4.31    3.84
  -8   8  -4    8.06    5.24
   8   8   4    9.76    4.43
   9   8   4   90.32   15.16
  -9   8  -4   62.41   10.95
  -9   8  -4   72.02   17.43
  -9   8  -4   78.59   16.07
 -10   8  -4    7.82    4.99
 -10   8  -4    5.21    6.49
  10   8   4    6.55    3.98
 -10   8  -4    6.28    3.94
  11   8   4   48.76   11.31
  12   8   4   87.33   15.52
  13   8   4   38.86   10.50
 -13  -8  -4   44.92   12.65
 -14  -8  -4   25.34    8.56
  14   8   4   26.90    8.25
  15   8   4   -0.03    2.33
 -15  -8  -4    0.46    0.90
 -16  -8  -4    0.59    2.05
 -17  -8  -4   29.38    9.06
 -18  -8  -4    5.94    4.59
 -19  -8  -4   23.96    7.11
 -20  -8  -4   25.53    6.56
 -21  -8  -4   -1.37    1.66
 -21  -8  -4   -0.12    0.78
 -22  -8  -4    1.62    1.11
  24   9  -4   43.25    5.92
  23   9  -4   22.35    5.10
  22   9  -4    1.24    0.98
 -22  -9   4   -4.92    2.69
 -21  -9   4    1.01    0.58
  21   9  -4   -3.75    2.93
  20   9  -4    2.33    2.42
 -20  -9   4    4.76    3.75
 -19  -9   4   11.49    4.99
  19   9  -4    6.65    3.06
 -18  -9   4  149.64   19.51
  18   9  -4  145.24   19.60
 -17  -9   4   66.27   13.43
  17   9  -4   76.11   14.58
 -16  -9   4    0.98    0.95
  16   9  -4    2.17    3.33
  15   9  -4    8.20    5.30
  14   9  -4   48.57   12.18
  13   9  -4    5.19    4.91
  12   9  -4  231.64   19.97
  12   9  -4  221.17   26.07
  11   9  -4   97.19   17.05
  11   9  -4   79.79   11.61
 -11   9   4   75.30   14.15
  10   9  -4    4.94    2.46
  10   9  -4    1.07    3.68
   9   9  -4    8.25    3.43
   9   9  -4   16.40    7.82
   8   9  -4   91.13   11.81
   7   9  -4    3.22    2.48
   6   9  -4  427.47   39.22
   6   9  -4  395.82   24.30
   5   9  -4  229.14   18.33
  -5   9   4  220.41   27.19
   5   9  -4  226.68   28.59
   4   9  -4    5.00    2.62
   4   9  -4    4.41    4.03
  -4   9   4    0.29    1.59
  -3   9   4    0.97    3.74
   3   9  -4   -0.29    1.87
   3   9  -4    7.21    3.63
  -2   9   4   24.52    5.74
   2   9  -4   23.41    8.72
  -2   9   4   29.24    9.40
   2   9  -4   29.95    6.37
  -1   9   4   87.64   11.63
   1   9  -4   72.85   10.77
   1   9  -4   69.06   15.25
   0   9  -4  453.27   27.12
   0   9   4  425.40   25.21
   0   9  -4  480.43   40.46
  -1   9  -4  205.31   26.75
   1   9   4  212.42   17.84
  -1   9  -4  226.05   19.52
   2   9   4    5.16    3.02
  -2   9  -4    3.81    2.87
  -2   9  -4   -4.55    5.73
  -3   9  -4    4.41    2.74
  -3   9  -4   -2.48    3.42
   3   9   4   -0.27    1.04
   4   9   4   20.11    5.46
  -4   9  -4   12.77    5.74
  -4   9  -4   21.94    6.75
  -5   9  -4    5.56    3.02
  -5   9  -4    6.20    5.17
  -6   9  -4  209.51   20.53
  -6   9  -4  231.63   26.82
  -6   9  -4  188.18   28.69
   7   9   4   83.61   14.58
  -7   9  -4   95.89   17.95
  -7   9  -4  104.12   14.36
  -7   9  -4   63.18   16.31
  -8   9  -4    9.59    6.08
  -8   9  -4    2.15    0.98
   8   9   4    5.79    2.39
  -8   9  -4   -2.28    4.39
  -9   9  -4    2.79    2.24
   9   9   4    1.28    4.08
  10   9   4   59.02   12.74
 -10   9  -4   42.51    8.62
  11   9   4    2.47    4.11
  12   9   4  300.60   27.69
 -13  -9  -4  146.87   20.98
  13   9   4  128.82   17.82
  14   9   4    4.76    2.64
 -14  -9  -4    4.94    4.67
 -15  -9  -4    0.32    1.82
  15   9   4    3.97    2.10
 -16  -9  -4   11.87    5.45
 -17  -9  -4   -3.81    2.89
 -18  -9  -4   74.11   12.19
 -19  -9  -4   51.26    9.31
 -20  -9  -4   -1.36    1.25
 -20  -9  -4    2.67    2.07
  22  10  -4    3.53    1.85
 -21 -10   4   11.22    4.07
  21  10  -4   12.00    4.09
  20  10  -4   11.10    4.52
 -20 -10   4   13.98    4.92
 -19 -10   4    2.89    2.43
  19  10  -4   -1.48    2.93
  18  10  -4    7.34    4.17
 -18 -10   4    4.73    2.97
  17  10  -4   14.92    5.94
 -17 -10   4   18.38    7.04
  16  10  -4   17.78    7.39
 -16 -10   4   12.71    5.23
  15  10  -4   18.19    8.57
 -15 -10   4   26.61    8.61
  14  10  -4   35.41   10.74
  13  10  -4   13.06    5.64
  12  10  -4    3.77    4.49
  12  10  -4    3.84    4.25
  11  10  -4   12.74    4.80
  11  10  -4   37.57   10.74
  10  10  -4   23.11    6.20
  10  10  -4   36.40   10.59
   9  10  -4   23.55    6.23
   9  10  -4   17.31    7.10
   8  10  -4   61.11   13.33
   8  10  -4   66.20   10.45
  -7  10   4   75.64   17.60
   7  10  -4   44.99    8.54
   6  10  -4   35.18    7.73
  -6  10   4   34.88   11.63
   6  10  -4   37.58   12.97
   5  10  -4   -2.57    2.58
  -5  10   4    6.46    4.67
   5  10  -4    6.22    4.00
  -5  10   4    0.58    0.72
  -4  10   4   23.00    6.55
   4  10  -4   36.72    7.82
  -4  10   4   64.94   14.54
   4  10  -4   88.74   18.96
   3  10  -4   66.26   10.30
   3  10  -4   70.26   16.78
  -3  10   4   60.24    9.99
  -3  10   4   57.05   13.80
  -2  10   4   39.41   11.47
   2  10  -4   33.78    7.36
  -2  10   4   25.94    6.54
  -1  10   4   19.00    8.31
   1  10  -4    3.43    2.72
  -1  10   4    3.79    2.28
   1  10  -4   28.31   10.91
   0  10  -4    9.80    4.99
   0  10  -4    5.91    9.30
   0  10   4    5.51    3.26
   1  10   4   11.41    4.64
  -1  10  -4   11.44    6.52
  -1  10  -4    9.79    4.72
  -2  10  -4   25.03    6.96
   2  10   4   24.57    6.28
  -2  10  -4   34.32   11.91
  -3  10  -4    9.02    3.81
  -3  10  -4    4.02    4.07
   3  10   4   10.16    3.97
  -4  10  -4   38.53   13.37
  -4  10  -4   43.18    9.56
   4  10   4   39.77    8.15
  -5  10  -4   41.11    9.18
  -6  10  -4    8.34    4.11
   6  10   4   14.26    6.57
  -7  10  -4   -2.52    3.49
   7  10   4    4.58    4.41
  -8  10  -4    7.11    3.81
   8  10   4   14.02    5.50
  -9  10  -4   57.73   10.05
   9  10   4   52.32   11.56
 -10  10  -4   12.65    4.77
  10  10   4   12.78    6.19
  11  10   4   73.76   13.56
  12  10   4    4.40    3.89
 -12 -10  -4    8.26    6.06
  13  10   4   -0.75    3.12
 -13 -10  -4    0.49    2.06
  14  10   4   -2.33    2.34
 -14 -10  -4    4.69    3.99
 -15 -10  -4    8.88    4.46
 -16 -10  -4   20.52    6.31
 -17 -10  -4   28.15    7.20
 -18 -10  -4    5.96    2.99
 -19 -10  -4    0.24    0.46
 -19 -10  -4    2.35    1.51
  21  11  -4   -0.90    0.47
 -20 -11   4   12.51    3.45
  20  11  -4   12.63    3.95
  19  11  -4    2.34    2.24
 -19 -11   4    2.71    2.23
 -18 -11   4   13.99    4.73
  18  11  -4    9.34    4.09
  17  11  -4    9.04    5.10
 -17 -11   4    9.53    4.43
  16  11  -4    1.02    1.30
 -16 -11   4   -0.75    2.49
  15  11  -4   -1.05    1.60
 -15 -11   4    1.53    2.60
  14  11  -4   36.39   10.85
  13  11  -4    7.09    5.58
  12  11  -4   23.18    8.80
  11  11  -4    8.70    6.34
  11  11  -4   34.50    7.57
  10  11  -4   12.74    6.11
  10  11  -4    5.87    3.15
   9  11  -4    9.90    6.17
   9  11  -4    7.14    3.63
   8  11  -4    6.11    3.42
   8  11  -4    8.54    4.86
   7  11  -4   22.08    8.14
   7  11  -4    7.41    3.66
   6  11  -4   20.13    6.14
   5  11  -4   43.90    8.92
  -5  11   4   37.20    8.05
  -4  11   4    6.37    3.53
   4  11  -4    3.39    2.23
  -3  11   4    4.41    2.12
   3  11  -4   -0.15    0.95
  -2  11   4    4.53    2.39
   2  11  -4    1.70    1.56
  -1  11   4    2.79    3.45
   1  11  -4   -2.84    3.33
   0  11   4   83.08   12.24
   0  11  -4   86.71   13.09
   1  11   4   41.43    8.70
  -1  11  -4   39.85    9.20
  -2  11  -4   13.44    5.65
   2  11   4    6.87    3.54
  -3  11  -4   17.18    5.54
  -4  11  -4    3.52    2.00
  -5  11  -4    2.76    0.70
  -6  11  -4   52.29   10.25
   6  11   4   15.25    7.00
  -7  11  -4    6.69    3.95
   7  11   4    1.91    2.93
  -8  11  -4   18.07    5.62
   8  11   4   29.46    8.72
  -9  11  -4    0.43    1.46
   9  11   4   -0.81    2.90
  10  11   4    2.83    3.02
  11  11   4    1.62    1.41
  12  11   4    9.27    4.67
 -12 -11  -4   17.24    7.21
  13  11   4   -0.15    1.71
 -13 -11  -4    2.90    2.72
  14  11   4    5.35    2.76
 -14 -11  -4    2.61    2.57
 -15 -11  -4    5.33    2.74
 -16 -11  -4    0.97    1.19
 -17 -11  -4    1.53    1.89
 -18 -11  -4    5.73    2.53
  19  12  -4   31.15    5.58
  18  12  -4    4.14    2.90
 -18 -12   4    1.09    1.82
  17  12  -4   26.04    6.54
 -17 -12   4   25.03    5.78
  16  12  -4   18.82    5.95
 -16 -12   4   13.66    4.81
  15  12  -4    1.59    1.57
 -15 -12   4    2.35    2.74
  14  12  -4   27.43    8.24
 -14 -12   4   23.06    7.42
  13  12  -4   38.94    9.79
  12  12  -4    0.58    2.06
  11  12  -4   35.84    9.44
  10  12  -4    9.61    3.68
  10  12  -4   16.12    7.09
   9  12  -4   -0.59    2.34
   9  12  -4   -0.27    1.37
   8  12  -4    7.32    4.13
   8  12  -4   19.90    5.54
   7  12  -4   27.05    6.72
   7  12  -4   17.59    6.91
   6  12  -4    5.16    2.52
   6  12  -4   -1.62    3.13
   5  12  -4   16.45    5.50
  -5  12   4   11.03    4.22
   4  12  -4    9.24    3.85
  -4  12   4   10.76    4.17
   3  12  -4   -2.01    2.55
  -3  12   4    0.86    0.81
  -2  12   4    9.76    4.21
   2  12  -4   10.92    4.64
   1  12  -4   63.50   11.01
  -1  12   4   70.03   11.51
   0  12  -4   19.12    6.10
   0  12   4   14.86    5.01
  -1  12  -4   10.51    4.89
  -2  12  -4   46.63    9.62
  -3  12  -4    0.60    2.42
  -4  12  -4    9.82    4.39
   5  12   4   59.89   12.16
  -5  12  -4   54.42   10.16
  -6  12  -4   12.97    4.94
   6  12   4    5.03    2.97
   7  12   4   20.56    6.93
  -7  12  -4   12.36    4.34
  -8  12  -4   13.66    4.32
   8  12   4   22.17    7.18
  -9  12  -4    0.27    1.24
   9  12   4   -1.19    2.19
  10  12   4    3.01    1.56
  11  12   4   31.38    7.04
 -11 -12  -4   35.66    8.83
  12  12   4    9.63    3.71
 -12 -12  -4   19.87    6.73
  13  12   4    8.75    3.40
 -13 -12  -4   10.35    4.30
 -14 -12  -4    7.46    3.30
 -15 -12  -4    1.60    0.98
 -16 -12  -4    0.60    0.65
  17  13  -4    5.65    2.46
  16  13  -4    1.32    1.69
  15  13  -4    0.12    0.92
 -15 -13   4    3.44    2.52
  14  13  -4    4.91    2.80
 -14 -13   4    2.17    2.14
  13  13  -4   14.74    5.17
 -13 -13   4   14.39    5.23
  12  13  -4   12.68    5.21
  11  13  -4    9.80    4.54
  10  13  -4   -1.56    3.04
   9  13  -4   -0.65    1.23
   8  13  -4    0.96    1.13
   8  13  -4    1.02    2.32
   7  13  -4   16.05    5.17
   7  13  -4   17.91    6.55
   6  13  -4    6.91    4.00
   6  13  -4   12.11    5.07
   5  13  -4    2.39    1.07
   5  13  -4    5.72    3.79
   4  13  -4   -2.78    3.38
   4  13  -4    1.62    1.80
   3  13  -4    0.14    2.05
   2  13  -4   -1.56    3.15
   1  13  -4    1.39    2.69
   0  13  -4    6.02    3.76
  -1  13  -4   16.51    5.77
  -2  13  -4    5.58    3.24
   3  13   4    5.92    3.70
  -3  13  -4    5.92    3.22
  -4  13  -4   -0.67    1.42
   4  13   4   -2.16    2.53
  -5  13  -4    3.54    2.49
   5  13   4    5.62    4.03
  -6  13  -4    4.11    1.89
   6  13   4   15.07    5.76
   7  13   4   11.72    4.68
  -7  13  -4    4.75    2.34
   8  13   4    1.88    1.79
  -8  13  -4    4.94    2.29
   9  13   4    2.88    1.77
  10  13   4   -0.32    0.67
 -10 -13  -4   -1.60    1.77
  11  13   4    0.50    0.78
 -11 -13  -4    0.14    0.58
 -12 -13  -4    1.47    1.27
 -13 -13  -4   13.70    4.23
  14  14  -4    2.17    1.53
  13  14  -4    5.88    2.71
  12  14  -4    0.61    1.11
 -12 -14   4    2.14    1.61
  11  14  -4    0.13    1.02
 -11 -14   4   -0.24    0.43
  10  14  -4    0.52    0.65
   9  14  -4    6.66    3.44
   8  14  -4   -0.84    1.56
   7  14  -4    7.01    3.88
   6  14  -4   10.16    3.53
   6  14  -4    6.64    3.59
   5  14  -4   11.23    3.86
   5  14  -4    6.00    4.16
   4  14  -4    4.25    4.21
   4  14  -4    6.36    3.36
   3  14  -4    3.67    1.98
   3  14  -4    7.38    4.81
   2  14  -4    4.34    2.88
   2  14  -4    1.61    1.68
   1  14  -4   19.26    5.33
   0  14  -4    9.56    3.70
   1  14   4    4.58    3.70
  -1  14  -4    1.80    1.91
  -2  14  -4    4.99    2.62
   2  14   4    1.29    1.70
   3  14   4    4.20    2.62
  -3  14  -4   -0.61    0.88
  -4  14  -4    0.24    1.10
   4  14   4    1.20    1.70
  -5  14  -4    8.71    3.13
   5  14   4    4.52    2.89
   6  14   4   -0.06    1.88
  -6  14  -4    0.10    0.67
   7  14   4    6.19    2.94
  -8 -14  -4    0.03    1.07
   8  14   4    0.73    0.92
  -9 -14  -4    2.95    2.02
   9  14   4    4.39    1.96
 -10 -14  -4    1.79    1.79
  10  15  -4   -0.59    0.58
   9  15  -4   -1.50    1.41
   8  15  -4    4.95    2.12
   7  15  -4    0.68    0.93
   6  15  -4   10.43    3.88
   5  15  -4    5.74    3.11
   4  15  -4   -2.03    1.93
   3  15  -4   -0.27    0.92
  -2  15   4    6.33    3.33
   2  15  -4    5.78    3.15
   1  15  -4    0.90    0.58
   1  15  -4    1.37    2.23
  -1  15   4    0.14    0.59
   0  15  -4   21.18    4.76
   0  15   4   17.56    4.96
   0  15  -4   16.85    4.80
  -1  15  -4    9.16    3.01
   1  15   4    7.30    2.70
  -1  15  -4    9.70    3.63
  -2  15  -4    0.23    1.13
  -2  15  -4   -0.40    0.59
   2  15   4    0.05    0.70
  -3  15  -4   -0.20    0.75
   3  15   4    2.00    1.65
  -3  15  -4   -0.26    0.84
   4  15   4    2.87    1.91
  -4  15  -4    1.11    1.42
  -6 -15  -4   17.46    4.37
  28   0  -5   -1.38    1.47
  27   0  -5   -2.35    1.97
 -27   0   5    1.13    1.52
 -26   0   5   -1.83    2.55
  26   0  -5    0.04    1.42
  25   0  -5    1.18    0.87
 -25   0   5    0.87    2.83
 -24   0   5   -0.46    2.17
  24   0  -5    0.10    1.89
  23   0  -5   -0.20    0.93
 -23   0   5   -0.28    2.48
 -22   0   5    0.47    0.65
  22   0  -5   -0.88    1.88
 -21   0   5    0.41    2.62
  21   0  -5    0.17    2.52
  20   0  -5    4.78    4.00
 -20   0   5    1.55    2.94
  19   0  -5    0.88    1.19
 -19   0   5    0.01    2.37
 -18   0   5    2.43    4.81
  18   0  -5   -1.47    3.17
 -17   0   5  323.60   26.07
 -16   0   5    0.09    4.81
 -15   0   5   -0.14    2.29
 -14   0   5   -1.37    1.60
 -13   0   5    3.98    3.40
 -12   0   5   -1.07    3.49
 -11   0   5   -0.98    1.94
 -10   0   5    0.05    0.60
  -9   0   5    1.53    1.70
  -8   0   5    6.65    2.84
  -7   0   5    0.19    0.49
  -6   0   5   -0.20    0.55
  -5   0   5    0.41    1.15
  -4   0   5    1.33    1.36
   3   0  -5    0.42    0.70
   2   0  -5    0.46    0.73
   1   0  -5    1.13    1.01
   0   0  -5    0.28    0.65
  -1   0  -5    0.26    0.82
  -2   0  -5   -0.86    1.10
  -3   0  -5    1.00    1.78
  -3   0  -5    0.72    0.75
  -4   0  -5   -0.64    0.58
  -4   0  -5    0.67    0.69
  -5   0  -5    0.37    0.58
  -5   0  -5    1.07    0.64
  -6   0  -5    1.65    1.70
  -7   0  -5   -2.20    2.89
  -8   0  -5    0.54    0.56
  -9   0  -5   -0.01    1.61
 -10   0  -5   -2.11    3.36
 -11   0  -5   -0.06    3.36
 -12   0  -5    2.84    4.27
 -13   0  -5    2.11    3.22
 -14   0  -5    3.70    4.32
 -14   0  -5    0.72    0.64
 -15   0  -5    2.47    2.78
 -15   0  -5   -1.69    4.87
 -16   0  -5    0.03    0.81
 -16   0  -5   -4.29    4.76
 -17   0  -5    7.41    5.26
 -18   0  -5    0.18    1.02
 -19   0  -5   -1.05    1.48
 -20   0  -5   -1.91    1.55
 -21   0  -5   -1.30    1.87
 -22   0  -5   -2.26    2.64
 -23   0  -5    3.81    3.58
 -24   0  -5   -0.24    1.53
 -25   0  -5   -0.70    1.37
  28   1  -5    6.77    2.99
  27  -1  -5    0.08    0.56
 -27   1   5    0.79    1.42
  27   1  -5   -0.09    0.69
  26  -1  -5   69.82   11.60
 -26   1   5   63.78   11.01
 -26  -1   5   69.13   11.51
  26   1  -5   72.35   11.58
 -25   1   5  125.36   16.50
 -25  -1   5  119.17   16.07
  25  -1  -5  128.94   16.72
  25   1  -5  109.45   15.20
  24  -1  -5   -1.91    2.57
  24   1  -5    2.44    3.25
 -24   1   5    4.57    3.42
 -24  -1   5   -0.63    1.38
  23   1  -5   57.77   12.18
  23  -1  -5   52.00   11.37
 -23  -1   5   47.65   10.83
 -23   1   5   40.79    9.86
  22   1  -5   21.64    7.85
  22  -1  -5   19.20    7.25
 -22  -1   5   15.90    6.02
 -22   1   5   26.71    8.89
  21   1  -5    0.81    2.80
 -21   1   5   -0.12    2.81
  21  -1  -5   -2.37    2.64
 -21  -1   5   -2.67    3.89
  20   1  -5  145.04   19.25
 -20  -1   5  133.12   17.73
 -20   1   5  166.53   20.82
  20  -1  -5  133.67   18.55
 -20   1   5  132.85   18.46
  19  -1  -5  234.10   24.04
  19   1  -5  249.68   24.82
 -19   1   5  210.17   22.65
 -19   1   5  268.15   25.83
 -19  -1   5  240.01   23.42
  18  -1  -5    5.41    5.16
 -18  -1   5   -0.72    2.62
  18   1  -5    8.99    5.44
 -18   1   5    4.50    3.75
 -17   1   5  199.08   21.30
 -16  -1   5   78.18   11.61
 -16   1   5  101.08   16.16
 -15  -1   5    0.47    0.77
 -15   1   5    1.88    3.44
 -14   1   5  618.99   36.38
 -14  -1   5  702.55   32.30
 -13   1   5  781.48   41.93
 -13  -1   5  863.64   36.53
 -12   1   5  114.02   14.93
 -12  -1   5  104.93   13.00
 -11   1   5   18.48    4.90
 -11  -1   5   13.26    3.65
 -10   1   5   18.09    4.94
 -10  -1   5   19.24    4.25
  -9   1   5   29.15    5.42
  -9  -1   5   32.49    5.12
  -8  -1   5  619.64   20.71
  -8   1   5  626.89   23.43
  -7   1   5 1346.20   33.33
  -7  -1   5 1268.97   28.92
  -6   1   5  162.47   11.19
  -6  -1   5  147.76    9.81
  -5   1   5  633.71   21.76
  -5  -1   5  621.80   20.06
  -4   1   5  401.41   17.35
  -3   1   5  992.91   27.54
   3   1  -5 1163.12   23.32
   2   1  -5 1506.17   28.19
   2  -1  -5 1538.81   32.70
   1   1  -5 2560.78   43.16
   1  -1  -5 2483.68   42.56
   1   1  -5 2537.04   39.44
   0   1  -5 1224.50   28.85
   0  -1  -5 1235.17   31.24
   0   1  -5 1238.13   28.91
  -1  -1  -5 1164.46   31.47
  -1   1  -5 1149.10   27.23
  -1   1  -5 1168.76   30.38
  -2   1  -5  142.23   11.58
  -2   1  -5  128.90    8.98
  -2  -1  -5  133.77   11.13
  -3  -1  -5   92.24    9.72
  -3   1  -5   89.85    7.57
  -3   1  -5   78.53    9.22
  -4  -1  -5  227.49   16.40
  -4   1  -5  211.92   12.23
  -4   1  -5  225.48   16.88
  -5   1  -5  849.44   34.96
  -5  -1  -5  936.03   35.68
  -5   1  -5  883.20   25.88
  -6   1  -5    2.67    1.80
  -6  -1  -5    2.17    2.05
  -6   1  -5    2.65    2.64
  -7  -1  -5  158.62   16.60
  -7   1  -5  139.56   11.17
  -7   1  -5  166.18   17.35
  -8   1  -5    3.61    2.09
  -8  -1  -5    4.98    2.92
  -9  -1  -5   30.11    7.91
  -9   1  -5   22.40    6.73
 -10   1  -5 1084.08   51.47
 -10  -1  -5 1076.02   50.51
 -11  -1  -5 1118.43   53.70
 -11   1  -5 1121.40   53.90
 -12  -1  -5    8.67    4.95
 -12   1  -5    3.91    1.64
 -13  -1  -5   25.35    8.39
 -13   1  -5   28.56    9.03
 -13  -1  -5   31.76    8.62
 -13   1  -5   30.78    8.37
 -14   1  -5   50.63   11.37
 -14   1  -5   49.07   12.54
 -14  -1  -5   55.06   12.06
 -14  -1  -5   53.76   13.02
 -15   1  -5   23.26    7.53
 -15   1  -5   22.04    8.51
 -15  -1  -5   23.61    7.70
 -15  -1  -5   25.72    9.09
 -16  -1  -5  201.57   23.38
 -16   1  -5  196.68   23.83
 -16   1  -5  198.10   26.76
 -17  -1  -5  287.58   22.92
 -17  -1  -5  287.96   28.58
 -17   1  -5  307.22   29.84
 -18  -1  -5    7.87    3.03
 -18   1  -5    5.69    2.03
 -18  -1  -5    4.90    3.50
 -19   1  -5   85.59   15.54
 -19  -1  -5   74.88   14.31
 -20   1  -5   76.40   14.56
 -20  -1  -5   80.11   14.65
 -21  -1  -5   11.91    5.24
 -21   1  -5   12.22    5.72
 -22  -1  -5   41.36    9.82
 -22   1  -5   35.88    9.01
 -23  -1  -5  142.50   16.73
 -23   1  -5  128.89   16.10
 -24  -1  -5   17.18    5.26
 -24   1  -5   12.51    4.46
 -25  -1  -5    0.78    0.60
  28   2  -5   17.17    4.62
 -27  -2   5   59.33    9.43
  27   2  -5   44.57    8.23
 -26  -2   5    5.99    1.88
 -26   2   5   13.14    4.63
  26  -2  -5    8.65    3.79
  26   2  -5    5.44    2.95
 -25  -2   5   65.58   11.60
  25   2  -5   67.21   11.93
 -25   2   5   58.39   11.55
  25  -2  -5   74.88   12.89
  24   2  -5  228.53   22.67
 -24   2   5  210.77   22.58
 -24  -2   5  236.29   23.18
  24  -2  -5  248.75   24.62
  23  -2  -5   37.02    9.99
  23   2  -5   30.84    8.80
 -23   2   5   29.86    8.92
 -23  -2   5   30.03    8.31
 -22   2   5    2.10    1.41
  22   2  -5    8.25    5.22
  22  -2  -5    3.90    2.95
 -22  -2   5    3.84    2.11
  21   2  -5  137.87   18.82
 -21   2   5  101.28   16.51
  21  -2  -5  142.77   19.80
 -21  -2   5  122.62   17.37
 -20  -2   5   45.45   10.28
 -20   2   5   60.33   12.69
 -20   2   5   51.12   11.72
  20   2  -5   48.16   11.09
  20  -2  -5   56.73   12.32
  19   2  -5  199.77   22.62
 -19   2   5  141.01   19.80
 -19   2   5  152.94   19.88
 -19  -2   5  179.33   20.11
  19  -2  -5  196.66   23.13
  18   2  -5  455.61   33.26
 -18   2   5  389.44   31.85
 -18   2   5  400.83   31.70
 -18  -2   5  431.53   30.37
  18  -2  -5  443.42   33.48
  17   2  -5   46.82   10.74
  17  -2  -5   51.68   11.15
 -16   2   5   54.76   13.61
 -15   2   5  242.22   24.18
 -14   2   5  133.95   18.29
 -13  -2   5  236.81   16.36
 -13   2   5  173.81   20.82
 -12  -2   5  659.59   27.51
 -12   2   5  541.24   34.29
 -11  -2   5   80.14    9.84
 -11   2   5   94.22   12.83
 -10   2   5   85.17   10.73
 -10  -2   5   81.67    8.93
 -10  -2   5  100.93    6.40
  -9   2   5  450.16   22.60
  -9  -2   5  442.17   17.36
  -8  -2   5  114.91    8.05
  -8   2   5  122.77   11.04
  -7   2   5 1891.36   41.61
  -7  -2   5 1845.60   31.81
  -6   2   5 2449.70   45.85
  -6  -2   5 2536.90   37.54
  -5  -2   5   12.77    2.76
  -5   2   5   16.63    3.72
   4   2  -5  938.28   16.83
  -4   2   5  995.69   27.69
  -3   2   5   36.14    9.67
   3   2  -5   29.19    3.91
  -2   2   5  914.05   26.58
   2   2  -5  875.89   28.85
   2   2  -5  852.98   20.95
   1  -2  -5    4.13    2.42
   1   2  -5    3.49    2.00
   1   2  -5    5.36    1.69
   0   2  -5   39.97    5.95
   0  -2  -5   52.83    6.72
   0   2  -5   48.15    5.74
  -1  -2  -5  586.38   23.64
  -1   2  -5  596.73   22.58
  -1   2  -5  594.39   22.41
  -2   2  -5   17.88    4.21
  -2  -2  -5   15.03    3.94
  -2   2  -5   12.82    3.47
  -3  -2  -5  563.66   24.93
  -3   2  -5  530.63   25.66
  -3   2  -5  531.20   22.78
  -4   2  -5  681.31   26.81
  -4  -2  -5  695.70   28.93
  -4   2  -5  618.23   29.54
  -5  -2  -5  671.30   29.75
  -5   2  -5  629.45   26.81
  -5   2  -5  655.21   32.22
  -6  -2  -5 1013.08   38.66
  -6   2  -5 1076.25   43.56
  -7  -2  -5   18.36    5.36
  -7   2  -5   19.33    5.39
  -7   2  -5   21.41    6.31
  -8   2  -5    1.16    1.53
  -8   2  -5    0.75    1.66
  -8  -2  -5    0.32    0.70
  -9  -2  -5  934.04   43.48
  -9   2  -5 1023.12   47.64
 -10  -2  -5  922.42   45.31
 -10   2  -5  966.14   48.01
 -11   2  -5    5.96    3.80
 -11  -2  -5    8.81    4.96
 -12  -2  -5  176.95   21.39
 -12   2  -5  179.68   22.56
 -13  -2  -5   15.03    6.88
 -13  -2  -5   19.83    8.28
 -13   2  -5    8.42    5.27
 -13   2  -5   13.78    5.97
 -14  -2  -5   24.00    8.12
 -14   2  -5   29.97    9.44
 -14   2  -5   22.14    7.93
 -15  -2  -5  166.85   21.13
 -15   2  -5  170.06   21.85
 -15   2  -5  177.06   24.57
 -16   2  -5  227.01   28.74
 -16  -2  -5  211.98   24.66
 -16   2  -5  213.36   24.98
 -17  -2  -5    1.61    1.46
 -17   2  -5    1.56    3.29
 -18  -2  -5  139.43   20.04
 -18   2  -5  154.98   21.58
 -19   2  -5   -2.74    5.08
 -19  -2  -5    0.04    1.18
 -19  -2  -5   -0.49    3.38
 -20   2  -5   48.95   11.69
 -20  -2  -5   51.68   11.86
 -20  -2  -5   40.81    8.28
 -21   2  -5   98.94   16.09
 -21  -2  -5   98.20   15.64
 -22  -2  -5  122.44   16.60
 -22   2  -5  135.40   17.61
 -23  -2  -5   -3.21    3.21
 -23   2  -5    1.19    1.77
 -24   2  -5   43.98    8.21
 -24  -2  -5   37.33    7.67
 -25  -2  -5   11.24    3.62
  28   3  -5    5.56    2.64
  27   3  -5    6.74    3.13
 -26  -3   5    3.99    3.02
  26   3  -5    5.31    3.04
 -25  -3   5    8.07    3.82
  25   3  -5    6.59    3.62
  24  -3  -5   -0.33    2.11
  24   3  -5    0.79    2.05
 -24  -3   5   -0.12    2.38
 -24   3   5    0.97    2.53
 -23   3   5    5.45    3.75
  23   3  -5    9.02    4.87
 -23  -3   5    8.08    4.67
  23  -3  -5    4.57    3.74
  22  -3  -5   14.15    6.10
  22   3  -5   14.62    6.26
 -22   3   5    8.99    4.80
 -22  -3   5    9.95    4.68
 -21   3   5    6.04    4.40
  21  -3  -5    8.06    4.17
  21   3  -5    3.75    2.99
 -21  -3   5    5.42    4.71
 -20   3   5   -1.34    2.02
  20  -3  -5   -0.17    2.29
 -20   3   5   -0.01    2.70
  20   3  -5    1.23    2.72
 -20  -3   5    4.29    3.20
 -19   3   5   12.31    5.72
 -19  -3   5    6.54    3.35
 -19   3   5   11.41    5.30
 -19   3   5    3.33    4.49
  19   3  -5    5.45    3.11
 -18   3   5   17.00   10.40
  18   3  -5   19.40    7.60
 -18  -3   5   10.83    4.57
  18  -3  -5   14.08    6.41
 -18   3   5   15.21    6.83
  17  -3  -5   13.60    6.83
  17   3  -5    5.42    4.00
 -17   3   5   15.08    7.00
 -16   3   5   69.91   14.66
 -15   3   5   24.97    9.66
 -14   3   5   13.78    7.57
 -13   3   5   33.85    9.79
 -12   3   5    2.17    2.10
 -11   3   5   23.61    5.64
 -10   3   5   23.60    5.85
 -10  -3   5   28.37    4.71
  -9   3   5  970.00   35.96
  -9  -3   5  763.21   22.86
  -8   3   5  266.17   17.27
  -8  -3   5  295.13   11.33
  -7  -3   5  341.70   11.67
  -7   3   5  325.46   17.91
  -6  -3   5  175.13    8.86
  -6   3   5  167.03   12.45
  -5   3   5   78.67    8.16
  -5  -3   5   71.76    5.97
  -4   3   5    7.04    2.30
   4   3  -5    4.77    1.18
   4   3  -5    5.85    2.95
  -3   3   5    8.06    3.68
   3   3  -5   13.83    4.16
   3   3  -5    9.34    1.98
   2   3  -5   19.21    5.04
   2   3  -5   12.79    2.60
   1   3  -5    4.25    2.67
   1   3  -5    3.20    1.71
   0   3  -5   47.06    6.27
   0   3  -5   47.09    7.06
  -1  -3  -5  191.59   14.29
  -1   3  -5  198.26   14.30
  -1   3  -5  188.56   14.58
  -2   3  -5   71.79    9.29
   2   3   5   81.29    5.64
  -2  -3  -5   73.58    9.09
  -2   3  -5   72.96    9.47
  -3   3  -5   87.74   11.19
  -3  -3  -5   95.40   10.71
  -3   3  -5   97.00   11.31
  -4   3  -5    1.53    1.73
  -4   3  -5    2.19    2.37
  -4  -3  -5    3.17    2.23
  -5   3  -5    5.69    4.23
  -5  -3  -5   16.18    5.18
  -5   3  -5   22.09    9.88
  -6  -3  -5   10.35    4.39
  -6   3  -5   11.76    5.87
  -6   3  -5   11.72    4.81
  -7  -3  -5   13.16    4.22
  -7   3  -5   10.98    4.73
  -7   3  -5   13.55    5.08
  -8  -3  -5   21.77    6.28
  -8   3  -5   24.70    7.39
  -8   3  -5   18.34    5.73
  -9  -3  -5  147.51   17.24
  -9   3  -5  151.66   19.06
  -9   3  -5  111.82   14.57
 -10  -3  -5   12.13    5.10
 -10   3  -5    9.57    4.73
 -11   3  -5   10.74    5.59
 -11  -3  -5    1.93    2.01
 -12   3  -5   35.57   10.43
 -12  -3  -5   31.71    8.76
 -13   3  -5   12.84    6.34
 -13  -3  -5    8.03    4.68
 -13   3  -5    9.57    5.99
 -14   3  -5   -1.84    2.43
 -14  -3  -5    1.68    3.12
 -14   3  -5   -0.82    3.01
 -15   3  -5   -0.01    3.04
 -15  -3  -5    2.26    3.38
 -15   3  -5    4.63    3.71
 -16   3  -5   18.24    7.30
 -16  -3  -5   12.75    6.59
 -17   3  -5    6.60    5.73
 -17  -3  -5    1.25    3.38
 -18  -3  -5    1.93    3.25
 -18   3  -5    6.37    3.79
 -19  -3  -5   29.05    9.75
 -19   3  -5   24.80    8.95
 -20   3  -5   -0.19    1.37
 -20  -3  -5    2.65    1.27
 -21   3  -5   -0.42    2.46
 -21  -3  -5    1.10    2.61
 -21  -3  -5    3.25    2.93
 -22  -3  -5    2.21    2.37
 -22   3  -5   -4.43    3.40
 -22  -3  -5    6.41    3.98
 -23  -3  -5    0.47    0.96
 -24  -3  -5    2.95    2.25
  28   4  -5   -1.48    1.65
  27   4  -5   26.76    5.83
  26   4  -5   11.12    4.16
 -26  -4   5   15.61    4.91
 -25  -4   5   51.68   10.00
  25   4  -5   43.98    9.07
  24   4  -5   93.69   14.05
 -24  -4   5   96.93   14.28
  23   4  -5   17.64    6.32
 -23  -4   5   13.21    5.39
 -22  -4   5    2.14    3.04
  22  -4  -5    6.78    4.67
 -22   4   5    0.86    1.33
  22   4  -5    2.01    2.33
 -21   4   5  148.40   20.74
  21   4  -5  154.96   20.49
 -21  -4   5  158.63   19.75
  21  -4  -5  165.93   21.84
  20   4  -5  139.38   19.23
 -20   4   5  125.60   19.46
 -20  -4   5  127.72   17.64
  20  -4  -5  136.54   19.81
 -19  -4   5  107.95   16.04
  19   4  -5  114.54   17.91
 -19   4   5  103.96   17.90
 -19   4   5   83.59   15.90
  19  -4  -5  112.45   18.38
 -18   4   5  414.70   34.54
 -18  -4   5  346.49   28.93
 -18   4   5  341.72   32.27
  18   4  -5  351.08   30.66
  18  -4  -5  377.89   32.96
  17  -4  -5   39.23   11.13
  17   4  -5   18.42    7.11
 -17  -4   5   30.00    8.37
 -17   4   5   25.93    8.38
  16  -4  -5    7.82    4.36
  16   4  -5    2.38    4.03
 -15   4   5  228.80   24.96
 -14   4   5  126.24   18.33
 -13   4   5  117.49   17.97
 -12   4   5  251.57   25.94
 -11   4   5   47.06   10.26
 -10   4   5   17.75    4.64
  -9   4   5 1120.62   43.06
  -8   4   5  631.69   29.23
  -7   4   5  259.21   17.32
   6   4  -5  848.86   37.65
  -6   4   5  854.97   29.41
  -6  -4   5  754.40   13.53
  -5   4   5    4.73    2.26
  -5  -4   5    3.65    1.24
   4   4  -5   12.04    1.97
   4   4  -5   17.92    9.89
  -4   4   5   10.49    2.97
  -3   4   5  830.42   26.67
   3   4  -5  845.83   34.96
   3   4  -5  768.80   18.79
   2   4  -5  673.43   30.28
   2   4  -5  662.76   20.12
   1   4  -5   36.95    6.81
  -1   4   5   32.43    5.79
   1   4  -5   38.12    5.73
   0   4   5  404.25   17.93
   0   4  -5  364.43   22.44
   0   4  -5  375.22   19.40
  -1   4  -5   45.65    8.21
  -1   4  -5   39.07    7.02
  -2   4  -5  141.53   15.02
   2   4   5   97.50    9.08
   2   4   5  157.09   10.25
  -2   4  -5  109.93   12.66
   3   4   5  582.59   22.68
  -3   4  -5  586.12   31.26
   3   4   5  612.55   17.72
  -4  -4  -5  900.48   35.98
  -4   4  -5  858.33   39.37
  -4   4  -5  823.00   38.35
  -5  -4  -5  115.03   13.16
  -5   4  -5   98.96   13.71
  -5   4  -5  118.81   15.29
  -6  -4  -5  654.43   32.73
  -6   4  -5  680.73   37.72
  -7   4  -5   54.70   11.37
  -7   4  -5   68.10   12.70
  -7  -4  -5   61.76   10.18
  -8  -4  -5   27.53    7.09
  -8   4  -5   14.34    6.08
  -8   4  -5   29.70    8.56
  -9  -4  -5  315.71   25.17
  -9   4  -5  336.98   29.23
  -9   4  -5  280.29   26.38
 -10  -4  -5  359.16   27.80
 -10   4  -5  377.06   31.77
 -11   4  -5   18.92    6.83
 -12   4  -5  119.73   18.30
 -12  -4  -5  113.31   16.83
 -12   4  -5  107.10   17.82
 -13   4  -5   11.26    6.18
 -13   4  -5    6.01    4.00
 -13  -4  -5   13.11    6.29
 -14   4  -5    3.66    1.77
 -14   4  -5   -1.27    2.25
 -14  -4  -5   -0.96    0.92
 -15   4  -5  233.13   28.61
 -15  -4  -5  256.71   27.23
 -15   4  -5  270.27   29.11
 -16  -4  -5  338.73   31.20
 -16   4  -5  311.41   31.65
 -17   4  -5    3.13    3.81
 -17  -4  -5    1.18    2.93
 -18   4  -5  227.43   26.50
 -18  -4  -5  237.89   25.81
 -19  -4  -5   13.52    5.72
 -19   4  -5    6.61    2.98
 -20  -4  -5    5.77    4.07
 -20   4  -5    4.25    1.16
 -20  -4  -5    1.78    0.83
 -21  -4  -5   71.26   12.65
 -21   4  -5   76.33   13.53
 -21  -4  -5   69.09   10.44
 -22  -4  -5   48.12    9.72
 -22  -4  -5   38.20    6.97
 -23  -4  -5    8.07    3.47
 -24  -4  -5   45.40    7.41
  27   5  -5    2.72    1.38
  26   5  -5   79.36   10.63
  25   5  -5   78.46   11.67
 -25  -5   5   95.50   12.73
 -24  -5   5   -0.51    1.47
  24   5  -5    1.01    1.00
 -23  -5   5   38.31    9.20
  23   5  -5   47.09   10.13
  22   5  -5    1.19    1.78
 -22  -5   5    0.81    2.84
  21   5  -5   -0.47    2.46
 -21  -5   5    4.08    4.16
 -20  -5   5   72.11   13.43
  20   5  -5   69.89   14.01
  19   5  -5  112.17   17.84
 -19  -5   5  104.05   16.12
  18  -5  -5    1.29    1.98
  18   5  -5    4.00    4.54
 -18   5   5    6.75    6.78
 -18  -5   5    1.34    2.42
  17   5  -5   15.90    6.41
 -17   5   5   21.99    8.43
 -17   5   5   14.28    7.20
 -17  -5   5   11.37    4.03
 -16   5   5    7.85    5.40
 -16   5   5    0.38    1.73
 -16  -5   5    1.75    2.06
  16  -5  -5   -3.31    3.77
  16   5  -5    1.30    2.80
  15   5  -5    8.24    4.81
 -15   5   5   18.10    7.76
  15  -5  -5   20.03    7.19
 -14   5   5  428.70   33.85
 -13   5   5  490.64   36.38
 -12   5   5   27.63   10.46
 -11   5   5   52.04   11.58
 -10   5   5   14.22    5.07
  -9   5   5    1.24    3.08
  -8   5   5  328.69   24.27
  -7   5   5  326.83   21.73
  -6   5   5   81.74   10.57
   6   5  -5  127.42   15.98
   5   5  -5  114.77   14.67
  -5   5   5   57.58    7.98
   4   5  -5   17.18    6.19
  -4   5   5   18.65    4.07
   3   5  -5   82.58   13.71
   3   5  -5   59.62    6.06
   2   5  -5  908.38   38.73
   2   5  -5  954.01   26.84
   1   5  -5 1156.87   33.76
   1   5  -5 1059.71   41.99
   0   5   5    1.89    1.09
   0   5  -5    8.65    3.39
   0   5  -5   11.33    3.61
  -1   5  -5    0.87    1.89
  -1   5  -5    0.08    0.49
   1   5   5    1.30    1.46
  -2   5  -5    3.34    3.27
   2   5   5    1.18    1.87
  -2   5  -5    1.88    2.19
   2   5   5    3.91    1.88
  -3   5  -5    1.94    2.48
  -3   5  -5    5.36    3.33
  -4   5  -5  829.79   43.06
  -4   5  -5  799.57   40.37
  -5   5  -5 1147.51   49.96
  -5   5  -5 1024.47   49.75
  -6   5  -5   41.23   10.62
  -6   5  -5   30.07    8.86
  -7   5  -5   37.79    9.98
  -7   5  -5   28.77    9.24
  -8   5  -5    1.48    1.36
  -8   5  -5    2.33    2.71
  -9   5  -5    2.30    1.06
  -9   5  -5    1.14    3.25
 -10   5  -5  355.76   32.13
 -10   5  -5  387.88   33.62
 -11   5  -5  196.20   24.10
 -11  -5  -5  238.65   24.65
 -11   5  -5  225.73   26.17
 -12   5  -5    7.05    4.32
 -12  -5  -5    7.53    4.85
 -12   5  -5    6.47    5.59
 -13   5  -5    4.77    3.21
 -13  -5  -5    7.12    3.91
 -13   5  -5   13.50    6.02
 -14  -5  -5    8.19    5.19
 -14   5  -5    9.99    5.56
 -14   5  -5   13.62    6.84
 -15   5  -5    4.64    4.35
 -15  -5  -5    4.94    2.80
 -16  -5  -5  109.37   18.07
 -16   5  -5  101.65   18.15
 -17   5  -5  202.45   25.21
 -17  -5  -5  221.31   25.05
 -18   5  -5   22.27    8.05
 -18  -5  -5   23.96    8.46
 -19  -5  -5    2.53    0.96
 -20  -5  -5   32.36    9.03
 -21  -5  -5    0.03    1.06
 -21  -5  -5    0.68    1.07
 -22  -5  -5   27.90    5.83
 -22  -5  -5   40.19    8.61
 -23  -5  -5   94.45   11.69
 -23  -5  -5   64.76    7.21
  27   6  -5    0.52    1.13
  26   6  -5    6.00    2.19
 -25  -6   5    2.97    2.33
  25   6  -5    1.61    1.13
  24   6  -5   -0.63    0.67
 -24  -6   5   -3.22    3.33
  23   6  -5    1.64    1.73
 -23  -6   5    5.55    3.47
  22   6  -5   -0.35    2.20
 -22  -6   5    1.60    2.44
  21   6  -5    1.97    2.20
 -21  -6   5    2.09    2.30
 -20  -6   5   16.87    6.15
  20   6  -5   14.58    5.92
  19   6  -5    1.00    1.52
 -19  -6   5    3.25    2.90
  18   6  -5   -0.43    2.49
 -18  -6   5    6.89    5.49
 -17  -6   5    9.40    5.10
  17   6  -5   10.57    5.00
 -16   6   5   35.51   10.34
  16   6  -5   25.95    8.71
 -16  -6   5   23.49    7.41
  15   6  -5   -0.93    1.73
 -15  -6   5    2.07    1.60
 -14   6   5   35.25   10.54
  14   6  -5   22.27    7.91
 -13   6   5   -0.05    2.20
  13   6  -5    8.97    5.08
 -12   6   5    3.74    2.44
 -11   6   5   12.86    7.47
 -10   6   5   43.20   11.73
  -9   6   5   19.49    7.66
  -8   6   5    5.96    4.48
   7   6  -5   66.71   12.65
  -7   6   5   33.42    7.56
  -6   6   5    3.01    3.12
   6   6  -5   40.26    9.56
   5   6  -5   25.17    7.53
  -5   6   5   10.78    2.07
   4   6  -5  106.45   15.23
  -4   6   5  138.78   13.67
   3   6  -5   14.63    5.63
  -3   6   5    1.50    2.90
   2   6  -5    2.61    1.87
  -2   6   5   11.92    4.11
   1   6  -5   26.58    7.24
   1   6  -5   35.77    6.38
  -1   6   5   42.01    6.28
   0   6   5    5.86    2.57
   0   6  -5   28.35    7.64
   0   6  -5   28.08    6.57
   1   6   5  127.84   13.33
  -1   6  -5  103.15   13.20
  -1   6  -5  122.02   16.26
  -2   6  -5   26.45    7.76
  -2   6  -5   19.02    6.13
   2   6   5   34.84    6.64
  -3   6  -5   39.28    9.96
  -3   6  -5   29.70    8.07
  -4   6  -5   29.89    9.40
  -4   6  -5   27.31    9.36
  -5   6  -5    1.47    2.02
  -5   6  -5   13.70    6.56
  -6   6  -5    5.41    2.92
  -6   6  -5   14.43    6.27
  -7   6  -5   16.05    6.46
  -7   6  -5   35.93    9.91
  -8   6  -5   63.25   14.52
  -8   6  -5   78.12   14.84
  -9   6  -5   24.64    8.60
  -9   6  -5    9.63    6.19
 -10   6  -5   -0.78    2.21
 -10   6  -5    0.43    0.87
 -11   6  -5    2.72    3.29
 -11  -6  -5    3.54    4.48
 -11   6  -5    0.12    2.10
 -11   6  -5    3.99    4.16
 -12  -6  -5   16.21    7.64
 -12   6  -5   29.56   10.35
 -12   6  -5   22.22    9.38
 -13   6  -5    6.06    3.85
 -13  -6  -5   22.32    9.91
 -14  -6  -5   -0.98    2.98
 -15  -6  -5    0.95    1.94
 -16  -6  -5    2.52    3.76
 -17  -6  -5    1.89    2.69
 -18  -6  -5    8.93    5.26
 -19  -6  -5    4.17    3.59
 -20  -6  -5    1.29    2.29
 -21  -6  -5   -0.50    0.88
 -21  -6  -5    1.00    1.47
 -22  -6  -5    1.53    2.01
 -22  -6  -5    0.41    1.13
 -23  -6  -5    5.37    2.79
  26   7  -5   43.33    6.46
  25   7  -5   39.92    7.18
 -24  -7   5    3.30    2.24
  24   7  -5   -2.01    1.83
  23   7  -5    6.89    3.24
 -23  -7   5    8.85    4.03
 -22  -7   5   30.10    8.24
  22   7  -5   36.23    9.08
  21   7  -5    5.30    2.87
 -21  -7   5    8.67    4.34
  20   7  -5   72.39   13.87
 -20  -7   5   63.72   12.57
 -19  -7   5  124.45   18.05
  19   7  -5  116.94   18.46
  18   7  -5   10.85    5.24
 -18  -7   5   12.13    5.81
  17   7  -5   18.96    8.03
 -17  -7   5   12.18    6.56
  16   7  -5   62.95   13.83
 -16   7   5   64.14   13.42
 -16  -7   5   67.36   13.23
 -15   7   5   -0.14    2.21
  15   7  -5    5.45    2.35
 -14   7   5  191.86   22.78
  14   7  -5  176.79   22.72
  13   7  -5  257.06   26.98
 -13   7   5  315.11   29.14
 -12   7   5   13.02    2.81
  12   7  -5   15.89    6.55
  11   7  -5   37.07    9.53
 -11   7   5   17.27    4.80
 -10   7   5   44.90   10.57
  -9   7   5   87.93   16.08
  -8   7   5  417.90   33.37
   7   7  -5  424.94   34.75
  -7   7   5  464.54   34.93
  -6   7   5   29.16   11.31
   6   7  -5   12.32    5.77
   5   7  -5   14.20    6.40
  -5   7   5   13.10    8.86
  -4   7   5   25.03    9.02
   4   7  -5    8.19    4.86
  -3   7   5   16.48    7.55
   3   7  -5    3.89    5.50
   2   7  -5  670.89   40.86
   1   7  -5  657.05   40.15
   0   7  -5   48.60   10.77
   0   7   5   55.73   10.03
   1   7   5   39.83    8.17
  -1   7  -5   41.24    8.88
  -1   7  -5   46.32   10.85
  -2   7  -5    5.44    3.27
  -2   7  -5   -0.51    2.60
  -3   7  -5    1.52    1.25
  -3   7  -5   -3.11    3.45
  -4   7  -5  534.86   41.51
  -4   7  -5  507.46   36.20
  -5   7  -5  496.75   41.11
  -5   7  -5  554.72   38.68
  -6   7  -5    8.14    5.45
  -6   7  -5   14.33    6.72
  -7   7  -5   40.18   11.90
  -7   7  -5   69.98   14.45
  -8   7  -5    4.04    3.94
  -8   7  -5    1.23    1.36
  -8   7  -5   -0.26    1.79
  -9   7  -5   25.10    9.50
  -9   7  -5   23.24    6.66
  -9   7  -5   23.93    8.85
 -10   7  -5  139.61   16.16
 -10   7  -5   93.35   18.46
 -10   7  -5  114.33   19.57
 -11   7  -5  119.04   20.25
 -11   7  -5  164.36   17.70
 -12  -7  -5    2.20    2.85
 -13  -7  -5   53.99   12.69
 -14  -7  -5    3.30    4.66
 -15  -7  -5    3.12    3.88
 -16  -7  -5  110.58   17.84
 -17  -7  -5  143.09   19.67
 -18  -7  -5   15.32    6.32
 -19  -7  -5   18.93    6.49
 -20  -7  -5    3.35    2.28
 -21  -7  -5    0.23    0.52
 -21  -7  -5    1.29    1.68
 -22  -7  -5   26.41    4.78
 -22  -7  -5   31.76    6.20
  25   8  -5   28.00    5.28
  24   8  -5   40.01    7.23
 -23  -8   5    6.70    3.66
  23   8  -5    6.91    3.70
  22   8  -5   17.63    6.13
 -22  -8   5   21.17    6.05
 -21  -8   5   98.56   14.40
  21   8  -5   97.19   14.90
 -20  -8   5   12.97    5.77
  20   8  -5    8.71    4.76
  19   8  -5   65.20   13.44
 -19  -8   5   76.11   13.98
  18   8  -5  113.99   18.04
 -18  -8   5  110.16   17.18
  17   8  -5   32.50    9.38
 -17  -8   5   30.76    9.41
 -16  -8   5   31.19    9.30
  16   8  -5   30.74    9.66
  15   8  -5   94.30   17.18
 -14   8   5    2.72    2.29
  14   8  -5    6.63    4.40
  13   8  -5   53.61    9.36
 -13   8   5   38.25    9.81
  13   8  -5   58.24   13.73
  12   8  -5   48.06    8.83
  12   8  -5   78.72   15.07
 -12   8   5   47.75   11.77
 -11   8   5   23.37    7.91
  11   8  -5    7.96    2.95
  11   8  -5   13.11    6.75
 -10   8   5   13.81    4.34
  10   8  -5    4.49    1.19
  10   8  -5   11.96    6.43
   9   8  -5  259.44   19.24
  -9   8   5  224.56   22.01
   9   8  -5  277.18   26.58
   8   8  -5  150.58   14.40
  -8   8   5  128.76   16.80
   7   8  -5  214.85   26.62
  -7   8   5  137.57   16.62
   6   8  -5  213.04   26.07
  -6   8   5  165.64   19.12
   5   8  -5   28.05    9.36
   4   8  -5   19.64    8.40
   3   8  -5  200.05   24.42
   2   8  -5   62.73   14.02
  -2   8   5   80.41   14.60
   1   8  -5  155.32   21.53
  -1   8   5  185.07   21.09
   0   8   5  213.26   21.39
   0   8  -5  192.54   24.24
  -1   8  -5   61.72   14.17
  -2   8  -5   29.88    9.41
  -3   8  -5  144.93   22.56
  -3   8  -5  158.41   20.36
  -4   8  -5   40.54    8.21
  -4   8  -5   50.18   13.44
  -4   8  -5   59.51   13.10
  -5   8  -5   -1.69    5.55
  -5   8  -5    1.55    0.73
  -5   8  -5    6.64    4.81
  -6   8  -5   52.27   10.13
  -6   8  -5   43.82   13.65
  -6   8  -5   63.28   14.11
  -7   8  -5   48.86    9.96
  -7   8  -5   38.85   12.28
   7   8   5   52.41   11.40
  -7   8  -5   52.14   13.38
   8   8   5   80.22   13.99
  -8   8  -5   99.11   13.96
  -8   8  -5   60.12   15.85
  -8   8  -5   73.23   15.78
  -9   8  -5  192.64   29.01
   9   8   5  230.21   24.25
  -9   8  -5  210.28   27.16
  -9   8  -5  158.22   17.64
 -10   8  -5   20.22    6.87
  10   8   5   36.92    9.94
 -10   8  -5   28.26    9.64
 -10   8  -5   18.38    9.68
  11   8   5    4.92    4.89
 -11   8  -5    8.40    4.30
 -12  -8  -5  114.55   19.43
 -13  -8  -5   40.40   11.47
 -14  -8  -5    8.89    5.49
 -15  -8  -5  127.70   19.00
 -16  -8  -5   85.26   14.95
 -17  -8  -5    2.90    1.60
 -18  -8  -5   57.70   11.36
 -19  -8  -5    5.28    3.17
 -20  -8  -5    9.06    3.40
 -20  -8  -5    7.75    3.26
 -21  -8  -5   16.76    3.94
 -21  -8  -5   22.21    5.13
  24   9  -5    1.51    1.27
  23   9  -5    0.93    0.42
  22   9  -5    9.63    3.95
 -22  -9   5   11.23    4.27
  21   9  -5   28.96    7.52
 -21  -9   5   41.50    8.56
  20   9  -5    9.13    4.49
 -20  -9   5    5.82    4.31
  19   9  -5    6.92    4.81
 -19  -9   5    6.50    4.04
 -18  -9   5    0.08    1.84
  18   9  -5    1.84    1.98
  17   9  -5   -1.33    4.03
 -17  -9   5    2.35    0.77
 -16  -9   5   25.97    8.30
  16   9  -5   24.30    8.78
  15   9  -5   83.63   16.40
  14   9  -5    3.26    4.35
  13   9  -5    3.40    4.48
  13   9  -5   13.38    5.13
  12   9  -5    2.88    1.78
  12   9  -5    3.26    3.25
  11   9  -5    1.94    1.59
  11   9  -5    2.93    2.93
  10   9  -5    2.76    2.47
  10   9  -5    8.60    5.99
   9   9  -5   40.55    8.15
   9   9  -5   34.19    9.89
   8   9  -5    2.79    2.92
   7   9  -5    7.92    3.62
   6   9  -5    3.62    4.54
   6   9  -5    3.12    2.74
   5   9  -5   21.18    5.41
   5   9  -5   16.42    7.60
  -5   9   5   23.79   10.00
   4   9  -5    6.83    3.07
  -4   9   5    5.79    4.20
   4   9  -5   11.09    6.34
  -3   9   5   29.73   10.16
  -3   9   5   14.31    4.90
   3   9  -5   19.03    7.34
   3   9  -5   32.68   10.68
   2   9  -5   50.34    9.18
  -2   9   5   50.50    8.90
   2   9  -5    9.03    6.40
  -2   9   5    9.89    4.95
   1   9  -5   90.28   12.41
  -1   9   5   19.89    7.15
   1   9  -5   27.48   10.69
  -1   9   5   92.60   12.08
   0   9  -5   22.81    9.57
   0   9  -5   12.16    5.26
   0   9   5   13.11    4.46
  -1   9  -5   70.15   11.05
  -1   9  -5   65.40   15.75
   1   9   5   68.65   10.34
   2   9   5    8.29    3.27
  -2   9  -5   13.44    7.88
  -2   9  -5   12.95    4.81
  -3   9  -5    4.40    3.75
   3   9   5    1.98    0.74
  -3   9  -5    0.37    3.22
  -4   9  -5    2.64    3.27
  -4   9  -5    3.24    3.43
  -5   9  -5    4.25    3.44
  -5   9  -5    5.69    3.15
   6   9   5    9.56    5.01
  -6   9  -5   12.61    4.95
  -6   9  -5   13.64    6.69
  -7   9  -5   33.68    8.26
  -7   9  -5   11.44    7.51
   7   9   5   31.38    9.24
  -7   9  -5   20.34    8.34
   8   9   5   13.80    6.38
  -8   9  -5   20.27    5.88
  -9   9  -5   14.13    5.26
   9   9   5   13.81    6.50
 -10   9  -5    5.09    3.70
  10   9   5   23.42    7.79
  11   9   5   47.46   11.23
 -11   9  -5   91.63   12.51
  12   9   5   56.55   11.59
 -12  -9  -5   48.20   12.52
 -13  -9  -5   38.43   10.62
 -14  -9  -5   18.68    7.74
 -15  -9  -5    2.28    1.84
 -16  -9  -5    6.29    4.48
 -17  -9  -5    7.36    4.04
 -18  -9  -5    6.59    3.38
 -19  -9  -5    5.30    2.70
 -19  -9  -5    8.51    2.87
 -20  -9  -5    1.53    0.82
 -20  -9  -5   -0.55    1.02
  23  10  -5    4.91    1.87
  22  10  -5    1.43    1.57
  21  10  -5   23.83    6.01
 -20 -10   5   17.84    5.74
  20  10  -5   20.86    6.06
  19  10  -5   12.28    5.04
 -19 -10   5   10.57    4.50
 -18 -10   5   53.49   11.08
  18  10  -5   50.96   10.91
  17  10  -5    1.24    2.11
 -17 -10   5   -0.37    2.49
 -16 -10   5    2.07    2.89
  16  10  -5    0.59    2.23
  15  10  -5   60.22   13.70
 -15 -10   5   75.32   14.49
  14  10  -5   80.34   15.70
  13  10  -5   37.03   10.86
  12  10  -5   97.69   17.47
  12  10  -5  105.74   13.51
  11  10  -5    5.60    3.07
  11  10  -5    4.03    3.74
  10  10  -5    0.32    0.58
  10  10  -5    1.87    1.80
   9  10  -5    0.24    1.50
   9  10  -5    1.94    1.46
   8  10  -5    8.31    4.43
   8  10  -5   17.33    5.56
   7  10  -5    4.66    2.61
  -7  10   5   16.17   10.19
   6  10  -5  124.85   23.06
  -6  10   5  115.92   21.08
   6  10  -5  149.44   15.84
   5  10  -5   19.53    5.68
  -5  10   5    8.83    5.07
   5  10  -5    6.89    7.01
  -4  10   5   -1.53    3.61
   4  10  -5    2.99    4.43
   4  10  -5    0.73    0.98
  -4  10   5    4.53    4.99
   3  10  -5   50.30   14.57
  -3  10   5   83.91   11.88
  -3  10   5   60.90   13.81
   3  10  -5   88.77   12.31
   2  10  -5   74.65   17.24
  -2  10   5   85.15   12.05
   2  10  -5   89.25   12.38
  -1  10   5   22.19    6.49
   1  10  -5   19.72    6.43
   1  10  -5   12.29    7.23
   0  10  -5  125.83   15.58
   0  10   5  114.78   14.02
   0  10  -5   86.91   19.35
   1  10   5    0.01    2.37
  -1  10  -5    8.94    6.46
  -1  10  -5    3.67    3.15
   2  10   5    0.51    2.70
  -2  10  -5    5.53    3.25
  -2  10  -5    4.59    4.23
  -3  10  -5   29.10   11.50
  -3  10  -5   47.51   10.19
  -4  10  -5   58.56   11.05
  -5  10  -5   17.86    6.15
   6  10   5   33.14    9.43
  -6  10  -5   51.15   10.17
  -7  10  -5    0.18    2.20
   7  10   5    5.68    3.97
  -8  10  -5    0.52    2.06
   8  10   5   -0.90    0.90
  -9  10  -5   87.66   12.47
   9  10   5   71.74   13.58
  10  10   5  207.63   22.19
 -10  10  -5  222.80   19.03
  11  10   5   18.87    6.96
  12  10   5   28.59    7.80
 -12 -10  -5   43.57   11.56
 -13 -10  -5    1.25    3.27
 -14 -10  -5    1.25    1.27
 -15 -10  -5   12.70    5.78
 -16 -10  -5   10.74    4.89
 -17 -10  -5    8.33    3.85
 -18 -10  -5   24.76    5.71
 -18 -10  -5   23.41    4.99
 -19 -10  -5    1.10    0.91
  21  11  -5    2.01    1.79
  20  11  -5   38.35    7.23
  19  11  -5   24.73    6.51
 -19 -11   5   31.83    6.74
  18  11  -5   -1.37    1.13
 -18 -11   5    3.08    2.03
  17  11  -5    3.03    2.46
 -17 -11   5    1.11    2.09
  16  11  -5   -1.74    2.56
 -16 -11   5   -4.39    4.36
  15  11  -5   -3.99    3.24
 -15 -11   5    3.66    3.11
  14  11  -5   82.01   15.18
  13  11  -5   92.16   16.49
  12  11  -5   -0.46    2.52
  11  11  -5    0.37    1.66
  11  11  -5    2.79    2.15
  10  11  -5    0.03    0.54
  10  11  -5   -0.96    2.76
   9  11  -5   26.25    6.69
   9  11  -5   16.62    7.41
   8  11  -5   10.39    4.58
   8  11  -5   20.39    8.63
   7  11  -5   32.25    9.57
   7  11  -5   23.26    6.15
   6  11  -5   20.16    5.92
  -5  11   5   -0.59    1.13
   5  11  -5   -1.10    2.76
   4  11  -5   -1.93    3.17
  -4  11   5   -3.20    3.19
   3  11  -5   10.13    4.21
  -3  11   5   11.26    4.60
   2  11  -5   43.85    8.78
  -2  11   5   43.44    9.18
  -1  11   5   60.47   10.66
   1  11  -5   75.44   12.01
   0  11  -5   21.81    6.60
   0  11   5   18.83    5.69
  -1  11  -5    3.12    1.64
  -2  11  -5   -2.76    3.98
  -3  11  -5    1.69    2.03
  -4  11  -5   49.94   10.25
   5  11   5   93.37   15.30
  -5  11  -5   72.43   12.04
  -6  11  -5   18.19    5.95
   6  11   5    8.49    4.73
   7  11   5    0.67    0.90
  -7  11  -5   -0.26    1.33
   8  11   5    9.52    5.14
  -8  11  -5    2.56    2.84
   9  11   5   12.60    5.30
  -9  11  -5    2.92    3.06
 -10  11  -5   42.67    7.88
  10  11   5   45.51    9.89
  11  11   5   46.64    9.43
 -11 -11  -5   50.68   11.87
 -12 -11  -5    8.40    4.75
  12  11   5    4.81    2.71
 -13 -11  -5   -2.71    3.85
 -14 -11  -5    0.04    2.10
 -15 -11  -5    1.60    1.73
 -16 -11  -5   21.03    5.42
 -17 -11  -5   41.59    6.78
 -17 -11  -5   31.98    5.04
  19  12  -5    3.25    2.06
  19  12  -5    2.28    1.66
  18  12  -5    2.55    2.30
  17  12  -5    4.26    2.95
 -17 -12   5    1.68    1.30
 -16 -12   5    8.33    3.71
  16  12  -5    7.98    3.49
  15  12  -5   -1.43    2.14
 -15 -12   5    0.82    2.35
  14  12  -5    7.73    4.63
 -14 -12   5    7.59    4.85
  13  12  -5    6.10    4.66
  12  12  -5    2.37    2.10
  11  12  -5    4.85    2.76
  10  12  -5   15.20    5.19
  10  12  -5   17.09    7.09
   9  12  -5    0.49    1.22
   9  12  -5    2.30    2.97
   8  12  -5    7.92    4.07
   8  12  -5    1.64    2.15
   7  12  -5   -0.87    2.29
   7  12  -5    0.98    2.64
   6  12  -5    1.85    2.99
   6  12  -5   -1.02    2.69
   5  12  -5    1.16    0.67
  -5  12   5    1.68    1.74
   4  12  -5    0.56    1.91
  -4  12   5    1.11    1.47
   3  12  -5    4.13    2.94
   2  12  -5    6.27    4.18
   1  12  -5    6.50    4.39
   0  12  -5    0.92    0.95
  -1  12  -5    8.11    3.76
  -2  12  -5    6.06    2.70
  -3  12  -5   -0.13    2.98
   4  12   5   -0.72    1.84
  -4  12  -5    2.32    2.37
  -5  12  -5    0.98    0.72
   5  12   5    1.80    1.70
   6  12   5    2.21    1.56
  -6  12  -5    0.86    1.66
  -7  12  -5    2.87    2.17
   7  12   5    8.35    3.61
  -8  12  -5    3.45    1.53
   8  12   5    3.88    2.85
  -9  12  -5    2.39    0.92
   9  12   5    0.78    1.70
  10  12   5    1.41    1.06
 -10 -12  -5    3.26    3.11
  11  12   5    3.43    2.74
 -11 -12  -5    3.54    3.53
 -12 -12  -5    1.68    2.39
 -13 -12  -5    6.27    3.30
 -14 -12  -5    1.83    1.38
 -14 -12  -5    4.36    2.46
 -15 -12  -5    1.39    1.84
  17  13  -5    1.20    1.51
  16  13  -5    2.11    1.93
  15  13  -5    0.70    1.56
 -15 -13   5    2.09    0.43
 -14 -13   5   13.23    3.95
  14  13  -5    4.84    2.43
  13  13  -5   17.03    5.53
 -13 -13   5   22.82    6.10
  12  13  -5   -0.81    1.94
  11  13  -5   -0.63    2.72
  10  13  -5    5.13    3.17
   9  13  -5   10.81    5.21
   9  13  -5    0.32    0.78
   8  13  -5   37.45    7.47
   8  13  -5   18.50    6.81
   7  13  -5   69.94   10.34
   7  13  -5   44.41   10.49
   6  13  -5   -2.37    2.24
   6  13  -5   -0.51    0.95
   5  13  -5    2.51    1.82
   5  13  -5    3.59    3.63
   4  13  -5    2.94    3.17
   4  13  -5    0.96    0.92
   3  13  -5    0.93    3.06
   2  13  -5   37.86    8.33
   1  13  -5   47.51    9.40
   0  13  -5    1.27    2.19
  -1  13  -5    0.04    1.18
  -2  13  -5    2.23    1.45
  -3  13  -5    0.77    2.00
   3  13   5   -0.91    0.81
  -4  13  -5   25.97    6.18
   4  13   5   15.75    5.53
  -5  13  -5   32.18    7.04
   5  13   5   14.80    5.28
  -6  13  -5   -0.61    1.75
   6  13   5    1.29    1.87
  -7  13  -5    8.86    3.30
   7  13   5    7.47    3.76
  -8  13  -5    0.95    1.16
   8  13   5   -1.53    0.68
   9  13   5    0.60    0.72
  -9 -13  -5    3.29    1.79
  10  13   5    4.05    2.02
 -10 -13  -5    7.97    3.71
 -11 -13  -5   30.15    6.86
 -12 -13  -5    0.01    0.58
 -13 -13  -5    4.84    2.39
  14  14  -5    1.93    1.87
  13  14  -5    3.67    2.29
  12  14  -5   11.44    4.25
 -12 -14   5    5.28    2.48
 -11 -14   5    6.42    2.58
  11  14  -5    5.76    2.69
  10  14  -5    5.39    2.65
   9  14  -5    4.46    3.17
   8  14  -5    3.10    2.87
   7  14  -5    6.26    3.62
   6  14  -5    9.54    3.47
   6  14  -5   21.73    6.77
   5  14  -5    8.95    4.39
   5  14  -5    5.19    2.65
   4  14  -5    6.89    3.01
   4  14  -5    2.53    2.84
   3  14  -5    7.99    3.45
   3  14  -5   11.36    4.89
   2  14  -5    2.01    2.52
   2  14  -5    3.17    2.49
   1  14  -5   10.78    4.96
   1  14  -5    2.34    2.09
   0  14  -5    5.26    3.44
   1  14   5    0.98    2.51
  -1  14  -5    7.10    3.08
  -2  14  -5    7.12    3.12
   2  14   5    2.15    1.82
  -3  14  -5   16.07    4.57
   3  14   5   14.83    4.90
  -4  14  -5    4.52    2.49
   4  14   5    6.73    2.85
  -5  14  -5    2.67    1.66
   5  14   5    3.07    2.25
  -6  14  -5   10.11    2.89
   6  14   5   14.70    4.16
   7  14   5    2.24    1.64
  -8 -14  -5   -1.89    1.78
  -9 -14  -5    4.59    2.64
 -10 -14  -5    8.99    3.16
   9  15  -5    8.78    3.12
   8  15  -5    0.79    0.56
   7  15  -5    0.12    0.73
   6  15  -5    0.49    1.19
   5  15  -5   -0.86    1.37
   4  15  -5    1.75    1.22
  -3  15   5    5.86    2.65
   3  15  -5    4.98    2.98
  -2  15   5    1.04    1.64
   2  15  -5    1.38    1.61
   2  15  -5    1.11    0.95
   1  15  -5    3.30    1.52
   1  15  -5    2.02    2.66
  -1  15   5    2.11    2.25
   0  15   5    2.75    1.80
   0  15  -5   -0.04    0.35
   0  15  -5    4.13    2.20
  -1  15  -5    3.58    1.66
   1  15   5    1.19    1.30
  -1  15  -5    2.40    2.05
  -2  15  -5    0.20    0.52
   2  15   5    0.10    0.47
  -2  15  -5    0.28    0.36
  -3  15  -5    0.58    0.45
   3  15   5   -0.91    1.56
  -5 -15  -5    0.38    0.86
  28   0  -6   30.39    6.40
  27   0  -6   11.96    4.30
 -26   0   6   87.78   12.69
  26   0  -6   85.65   13.00
 -25   0   6   37.53    8.43
  25   0  -6   56.64   11.09
  24   0  -6   20.50    6.81
 -24   0   6   10.94    4.29
  23   0  -6   24.73    7.62
 -23   0   6   23.82    7.50
 -22   0   6   21.45    6.91
  22   0  -6   93.49   17.50
  21   0  -6   66.82   13.42
 -21   0   6   58.38   11.76
  20   0  -6  620.04   39.62
 -20   0   6  559.12   35.66
  19   0  -6  338.35   28.60
 -19   0   6  309.02   25.95
 -18   0   6   93.56   14.24
  18   0  -6  105.72   15.91
 -17   0   6  247.90   22.74
 -16   0   6  192.26   19.85
 -15   0   6  145.18   17.52
 -14   0   6 1027.99   47.69
 -13   0   6  526.17   32.72
 -12   0   6   46.88    8.74
 -11   0   6  297.90   19.15
 -10   0   6  375.84   19.55
  -9   0   6  363.82   18.78
  -8   0   6 5569.55   70.80
  -7   0   6  804.82   26.18
  -6   0   6    1.47    1.75
  -5   0   6   71.76    7.83
  -4   0   6  967.06   28.33
   3   0  -6   28.68    4.73
   2   0  -6  316.43   15.34
   1   0  -6   26.02    4.82
   0   0  -6 7420.79   80.08
  -1   0  -6 3671.54   59.44
  -2   0  -6   61.18    8.25
  -3   0  -6  125.97   12.55
  -4   0  -6 1356.82   43.38
  -5   0  -6   51.00    8.97
  -6   0  -6   17.40    5.96
  -7   0  -6  581.43   34.19
  -8   0  -6 1224.76   52.41
  -9   0  -6    6.38    3.89
 -10   0  -6  578.95   39.37
 -11   0  -6   51.22   12.14
 -12   0  -6   -0.13    2.66
 -13   0  -6  412.75   31.25
 -13   0  -6  413.42   37.13
 -14   0  -6  484.52   41.15
 -14   0  -6  482.12   34.96
 -14   0  -6  442.65   28.33
 -15   0  -6   11.92    4.91
 -15   0  -6   12.13    6.43
 -15   0  -6    7.21    6.61
 -16   0  -6  204.56   23.89
 -16   0  -6  215.46   19.74
 -17   0  -6  223.29   25.24
 -18   0  -6    3.79    2.35
 -19   0  -6   97.70   16.45
 -20   0  -6  195.24   22.64
 -21   0  -6   10.72    4.84
 -22   0  -6   59.26   11.22
 -23   0  -6   99.05   13.37
 -24   0  -6    8.23    3.56
  29   1  -6   -0.23    0.45
  28   1  -6   12.45    4.27
  27   1  -6   25.31    6.45
  27  -1  -6   33.91    7.52
  26  -1  -6    1.51    1.25
 -26  -1   6    0.70    1.43
 -26   1   6    0.14    1.13
  26   1  -6   -1.00    2.10
  25  -1  -6    4.89    3.24
 -25  -1   6    6.51    2.80
  25   1  -6    1.14    1.75
 -25   1   6    5.69    3.70
  24  -1  -6   25.48    7.76
 -24  -1   6   25.93    7.38
 -24   1   6   18.87    6.64
  24   1  -6   23.05    7.24
  23  -1  -6   14.33    5.63
 -23  -1   6   12.01    5.19
  23   1  -6   13.84    5.36
 -23   1   6    6.29    3.16
  22  -1  -6    1.98    1.01
 -22   1   6    1.18    1.32
 -22  -1   6    4.95    2.57
  22   1  -6    3.53    3.20
 -21   1   6   35.71    9.47
  21   1  -6   37.38    9.82
 -21  -1   6   31.07    8.39
  21  -1  -6   42.61   10.59
 -20  -1   6   11.36    5.56
  20  -1  -6   12.41    5.86
  20   1  -6    9.25    4.63
 -20   1   6   14.88    7.76
 -20   1   6    7.30    4.99
 -19   1   6   28.99    8.34
  19  -1  -6   48.20   10.90
 -19  -1   6   36.88    8.80
 -19   1   6   44.53   10.50
  19   1  -6   40.63   10.22
  18   1  -6   37.56   10.40
  18  -1  -6   15.86    7.97
 -17   1   6    6.63    4.80
 -16  -1   6  110.39   13.73
 -16   1   6  124.37   17.51
 -15  -1   6  257.82   20.98
 -15   1   6  228.43   24.06
 -14   1   6   16.68    5.85
 -14  -1   6   27.16    7.14
 -13   1   6   22.63    6.75
 -13  -1   6   19.20    6.19
 -12   1   6   13.20    3.79
 -12  -1   6   14.40    4.25
 -11   1   6    9.11    2.94
 -11  -1   6    6.92    2.66
 -10  -1   6  239.51   14.70
 -10   1   6  243.45   16.57
  -9  -1   6  138.06   10.90
  -9   1   6  133.06   11.90
  -8  -1   6   85.38    8.26
  -8   1   6  104.03   10.91
  -7   1   6  208.80   14.03
  -7  -1   6  204.73   12.70
  -6   1   6   53.09    6.91
  -6  -1   6   51.87    6.32
  -5  -1   6   14.84    3.38
  -5   1   6   11.35    3.08
  -4   1   6   38.94    5.88
   4   1  -6   53.20    5.51
  -3   1   6  260.62   15.26
   3   1  -6  300.05   13.80
   2   1  -6  530.26   19.07
   2  -1  -6  511.92   20.52
   1  -1  -6 1609.34   37.54
   1   1  -6 1619.23   35.16
   0   1  -6 1928.58   39.85
   0  -1  -6 1902.94   42.37
   0   1  -6 1887.85   40.13
  -1   1  -6   57.27    7.28
  -1  -1  -6   58.36    7.82
  -1   1  -6   60.27    6.89
  -2   1  -6   92.60    8.38
  -2  -1  -6   88.49    9.93
  -2   1  -6   91.18   10.07
  -3  -1  -6  642.31   27.95
  -3   1  -6  667.45   22.73
  -3   1  -6  662.46   29.25
  -4   1  -6   10.94    2.99
  -4  -1  -6   16.45    5.46
  -4   1  -6   12.82    5.24
  -5   1  -6  293.68   15.32
  -5   1  -6  300.10   22.51
  -5  -1  -6  303.70   21.71
  -6   1  -6   14.16    4.84
  -6  -1  -6   17.67    5.53
  -7  -1  -6  139.42   16.44
  -7   1  -6  159.38   18.20
  -8  -1  -6  200.37   20.94
  -8   1  -6  216.82   22.46
  -9  -1  -6  451.99   33.03
  -9   1  -6  459.31   34.09
 -10  -1  -6  202.89   23.01
 -10   1  -6  211.98   23.83
 -11   1  -6    0.75    1.16
 -11  -1  -6    6.93    3.91
 -12   1  -6   13.21    7.41
 -12  -1  -6   18.51    7.48
 -13   1  -6   -1.80    2.11
 -13  -1  -6    0.75    1.68
 -13   1  -6    1.13    2.57
 -13  -1  -6    1.39    5.03
 -14   1  -6  105.40   19.14
 -14  -1  -6  121.65   20.07
 -14  -1  -6  111.90   16.85
 -14   1  -6  104.37   16.33
 -15   1  -6   99.10   18.79
 -15  -1  -6  103.43   18.69
 -15   1  -6  114.48   17.91
 -15  -1  -6  105.86   16.78
 -16  -1  -6   44.45   10.80
 -16   1  -6   39.14   10.58
 -16  -1  -6   48.13    9.77
 -17  -1  -6    2.03    2.62
 -17   1  -6    3.52    1.38
 -17  -1  -6    1.96    1.39
 -18  -1  -6    2.00    1.83
 -18   1  -6    2.09    1.66
 -18  -1  -6    5.99    3.40
 -19  -1  -6    0.35    0.96
 -19   1  -6   -1.51    3.11
 -20  -1  -6    2.80    2.61
 -20   1  -6    3.34    3.56
 -21   1  -6   60.85   11.90
 -21  -1  -6   53.37   11.26
 -22   1  -6   41.29    9.13
 -22  -1  -6   40.01    9.24
 -23  -1  -6   -1.75    2.24
 -23   1  -6    2.74    2.90
 -24  -1  -6    4.13    2.42
 -24   1  -6    2.65    2.16
  29   2  -6    4.90    2.17
  29   2  -6    5.21    2.10
  28   2  -6    9.90    3.21
  27   2  -6    1.10    1.57
  26  -2  -6   50.30   10.14
  26   2  -6   49.13    9.68
 -25   2   6    4.43    3.57
 -25  -2   6    3.26    2.30
  25  -2  -6    2.01    3.15
  25   2  -6   -0.01    1.83
 -24   2   6    4.99    4.16
  24   2  -6    8.11    4.58
  24  -2  -6    9.09    5.78
 -24  -2   6    6.41    3.74
  23  -2  -6   51.84   11.58
 -23  -2   6   52.77   10.81
 -23   2   6   46.71   10.39
  23   2  -6   50.39   11.40
  22   2  -6   57.40   12.13
 -22   2   6   55.12   11.86
 -22  -2   6   54.13   11.10
  22  -2  -6   58.24   12.28
 -21   2   6   23.00    7.33
  21  -2  -6   20.58    7.39
 -21  -2   6   19.81    5.74
  21   2  -6   21.81    7.23
  20   2  -6  154.63   19.84
 -20  -2   6  140.80   17.59
 -20   2   6  131.09   18.59
 -20   2   6  166.18   22.00
  20  -2  -6  166.69   21.12
 -19   2   6  215.04   24.98
 -19   2   6  146.07   18.97
 -19  -2   6  152.92   18.02
  19   2  -6  186.28   21.61
  19  -2  -6  179.45   21.49
  18   2  -6   14.22    6.22
 -18   2   6   15.81    7.97
 -18   2   6   13.78    5.23
  18  -2  -6   13.25    5.95
  17   2  -6   14.30    6.15
  17  -2  -6   22.04    7.15
 -16   2   6  110.72   17.18
 -15   2   6   59.67   12.89
 -14   2   6  102.67   16.95
 -13   2   6   89.21   14.63
 -13  -2   6  102.64   11.90
 -12   2   6   -0.10    4.66
 -12  -2   6   -1.06    2.38
 -11   2   6   -0.84    2.34
 -11  -2   6    4.41    2.02
 -10   2   6 1144.62   38.53
 -10  -2   6 1179.12   30.92
  -9  -2   6   89.20    8.03
  -9   2   6   95.68   10.39
  -8   2   6 1436.73   39.23
  -8  -2   6 1393.39   31.22
  -7  -2   6 2569.52   42.74
  -7   2   6 2613.30   51.26
  -6   2   6   33.87    5.77
  -6  -2   6   31.34    4.72
  -5   2   6   21.77    4.53
  -5  -2   6   17.01    3.47
  -4   2   6    5.41    2.48
   4   2  -6   24.84    4.39
   3   2  -6  837.56   30.56
   3   2  -6  803.49   21.44
   2   2  -6  335.87   19.00
   2   2  -6  319.06   14.65
   1   2  -6  261.42   13.97
   1   2  -6  269.38   16.58
   1  -2  -6  256.02   16.03
   0  -2  -6   40.87    6.49
   0   2  -6   41.85    6.49
   0   2  -6   42.94    6.13
  -1   2  -6  646.41   25.65
  -1  -2  -6  664.93   27.14
  -1   2  -6  622.70   25.30
  -2   2  -6  539.10   25.37
  -2  -2  -6  526.25   25.06
  -2   2  -6  534.59   23.46
  -3   2  -6   23.88    5.77
  -3  -2  -6   32.45    6.51
  -3   2  -6   23.93    5.18
  -4   2  -6  173.65   14.31
  -4   2  -6  168.26   16.31
  -4  -2  -6  174.41   15.80
  -5  -2  -6  139.02   14.79
  -5   2  -6  130.91   15.96
  -5   2  -6  128.20   12.54
  -6   2  -6    0.98    2.42
  -6  -2  -6    1.65    2.20
  -6   2  -6    1.45    1.39
  -7  -2  -6   63.60   10.81
  -7   2  -6   50.78    8.23
  -7   2  -6   65.76   11.83
  -8  -2  -6   16.69    6.73
  -8   2  -6   19.10    7.23
  -9  -2  -6   46.28    9.95
  -9   2  -6   60.29   12.77
 -10   2  -6  397.72   32.93
 -10  -2  -6  382.03   30.62
 -11  -2  -6   -1.51    1.73
 -11   2  -6    3.71    5.68
 -12  -2  -6   10.78    5.37
 -12   2  -6   13.21    5.88
 -12   2  -6   16.97    6.88
 -12  -2  -6   12.97    5.73
 -13  -2  -6   61.63   13.93
 -13   2  -6   61.26   12.18
 -13   2  -6   43.88   11.97
 -13  -2  -6   58.82   12.13
 -14   2  -6  202.71   26.54
 -14  -2  -6  180.02   21.81
 -14   2  -6  193.19   23.11
 -15  -2  -6    4.32    3.54
 -15   2  -6   -0.52    2.76
 -15   2  -6    3.21    3.57
 -16  -2  -6  159.40   20.94
 -16   2  -6  161.05   21.61
 -17   2  -6   14.40    5.47
 -17  -2  -6   16.69    7.10
 -18   2  -6   28.18    9.04
 -18  -2  -6   29.61    8.74
 -18  -2  -6   29.83    7.23
 -19  -2  -6   34.73    7.85
 -19   2  -6   39.95   10.28
 -19  -2  -6   30.43    8.83
 -20   2  -6   30.84    9.15
 -20  -2  -6   28.09    6.95
 -20  -2  -6   32.04    9.22
 -21  -2  -6    1.65    1.22
 -21   2  -6    0.36    1.55
 -22   2  -6   25.74    7.12
 -22  -2  -6   22.96    7.10
 -23   2  -6    7.62    3.36
 -23  -2  -6    1.77    2.15
 -24  -2  -6    1.46    1.61
  29   3  -6    0.58    0.59
  28   3  -6   53.99    6.83
  28   3  -6   57.78    8.28
  27   3  -6  104.60   12.56
  26   3  -6    1.80    2.01
  25   3  -6   94.50   14.03
 -25  -3   6  111.58   14.52
  25  -3  -6  112.64   16.39
  24  -3  -6    5.99    4.27
 -24   3   6    9.12    5.18
 -24  -3   6    6.47    3.04
  24   3  -6    4.92    3.38
  23   3  -6    3.94    4.35
  23  -3  -6    4.37    2.98
 -23  -3   6    3.75    3.38
 -23   3   6    3.48    2.84
  22   3  -6  103.18   16.46
 -22   3   6  109.04   16.91
 -22  -3   6  115.44   16.13
  22  -3  -6  127.30   18.78
  21   3  -6  309.33   28.76
 -21  -3   6  307.55   26.31
 -21   3   6  291.46   28.13
  21  -3  -6  328.97   30.06
 -20   3   6   13.03    6.91
 -20   3   6   20.52    9.08
  20   3  -6    7.33    3.95
 -20  -3   6    2.10    1.48
  20  -3  -6    7.91    5.10
  19   3  -6  143.97   19.43
 -19   3   6  106.06   17.70
 -19  -3   6  114.06   15.52
  19  -3  -6  123.71   18.51
 -19   3   6  107.46   17.19
 -18   3   6   10.18    5.09
 -18   3   6    9.39    6.13
  18  -3  -6    9.91    4.60
  18   3  -6   13.60    6.06
  17  -3  -6   14.58    6.87
  17   3  -6    8.58    4.23
 -16   3   6  390.13   33.45
 -15   3   6 1284.46   61.22
 -14   3   6  167.29   22.04
 -13   3   6   45.04   10.81
 -12   3   6   34.51    7.96
 -11   3   6   40.37    7.76
 -10  -3   6  801.62   25.39
 -10   3   6  866.29   35.71
  -9   3   6 3995.31   70.37
  -9  -3   6 4263.60   48.76
  -8  -3   6  493.35   16.42
  -8   3   6  476.53   23.31
  -7  -3   6  541.38   17.95
  -7   3   6  546.97   24.25
  -6   3   6    7.56    2.51
  -6  -3   6    9.31    2.40
  -5   3   6  770.30   27.37
   4   3  -6  903.01   37.34
   4   3  -6  634.53   17.22
   3   3  -6 3433.41   44.43
  -3   3   6 3475.98   57.20
   3   3  -6 3460.18   66.71
   2   3  -6  326.30   20.43
   2   3  -6  302.51   14.31
   1   3  -6  284.88   18.68
   1   3  -6  290.14   15.30
   0   3  -6   65.40    9.06
   0   3   6   60.58    7.65
   0   3  -6   64.47    7.76
  -1   3  -6    1.74    1.64
  -1   3  -6   -0.17    1.97
  -1  -3  -6    1.47    1.37
  -2  -3  -6  573.10   27.28
  -2   3  -6  566.49   27.23
   2   3   6  564.66   12.88
  -2   3  -6  550.81   27.27
  -3   3  -6 2196.38   56.22
  -3  -3  -6 2233.84   55.61
  -4  -3  -6  244.06   19.15
  -4   3  -6  241.33   19.38
  -4   3  -6  227.28   20.30
  -5  -3  -6  129.58   14.42
  -5   3  -6  124.60   15.77
  -5   3  -6  119.33   14.13
  -6   3  -6   26.86    6.82
  -6  -3  -6   34.75    7.62
  -6   3  -6   38.61    9.15
  -7   3  -6   14.57    5.32
  -7  -3  -6   28.78    7.39
  -7   3  -6   20.17    6.81
  -8   3  -6  536.99   36.10
  -8   3  -6  438.05   28.87
  -8  -3  -6  517.38   33.02
  -9  -3  -6  971.79   47.38
  -9   3  -6 1033.83   51.40
 -10  -3  -6   83.49   14.30
 -10   3  -6   91.98   15.82
 -11  -3  -6   99.02   16.17
 -11   3  -6  102.22   17.18
 -12   3  -6   26.90    8.92
 -12   3  -6   42.02   10.58
 -12  -3  -6   34.46    9.33
 -12  -3  -6   42.80   10.07
 -13   3  -6   -1.02    2.23
 -13   3  -6   -3.53    5.85
 -13  -3  -6    1.68    2.81
 -14   3  -6   35.32   11.06
 -14  -3  -6   39.10   10.55
 -14   3  -6   31.16    9.40
 -15   3  -6  399.24   38.30
 -15  -3  -6  449.77   35.50
 -15   3  -6  442.86   36.47
 -16   3  -6   60.57   13.88
 -16  -3  -6   64.05   13.60
 -17  -3  -6   35.41   10.02
 -17   3  -6   56.55   12.83
 -18   3  -6   -0.31    1.77
 -18  -3  -6    3.17    2.92
 -19   3  -6   -0.47    2.07
 -19  -3  -6   -1.85    2.67
 -19  -3  -6    0.65    1.83
 -20  -3  -6   49.67   11.13
 -20  -3  -6   41.13    8.51
 -20   3  -6   45.49   10.63
 -21  -3  -6  157.03   14.77
 -21   3  -6  151.16   18.27
 -21  -3  -6  160.42   19.02
 -22   3  -6   24.59    6.74
 -22  -3  -6   25.84    6.91
 -23  -3  -6    8.19    3.74
 -24  -3  -6    0.42    1.14
  28   4  -6    3.74    2.16
  27   4  -6   14.16    4.39
  26   4  -6   58.38    9.93
  25   4  -6   22.28    6.57
  24   4  -6    4.85    3.22
 -24  -4   6    7.98    3.99
  23   4  -6    4.76    4.23
  23  -4  -6    2.25    2.98
 -23  -4   6    0.96    2.23
  22  -4  -6    3.31    2.30
  22   4  -6    5.73    5.55
 -22  -4   6    2.42    2.28
  21  -4  -6   14.80    7.20
  21   4  -6   18.48    7.41
 -21   4   6   13.41    6.08
 -21  -4   6   20.79    7.51
  20   4  -6   83.76   15.44
 -20  -4   6   69.16   13.06
 -20   4   6   57.05   12.77
  20  -4  -6   81.70   15.78
  19  -4  -6   27.43    8.72
 -19   4   6   23.87    8.31
 -19   4   6   21.18    7.65
 -19  -4   6   44.16   10.49
  19   4  -6   50.53   12.41
  18  -4  -6    6.84    4.25
 -18   4   6    9.59    5.54
 -18   4   6   16.51    8.72
  18   4  -6    3.72    3.40
 -18  -4   6    4.96    3.27
 -17   4   6   68.84   13.70
  17   4  -6   56.63   11.96
 -17   4   6   82.74   15.89
  17  -4  -6   75.05   14.06
  16   4  -6   75.37   13.57
 -16   4   6   93.74   17.18
  16  -4  -6   73.69   13.69
 -15   4   6   90.62   17.12
 -14   4   6  137.71   20.68
 -13   4   6  125.58   19.52
 -12   4   6  131.64   18.27
 -11   4   6   86.71   13.96
 -10   4   6   32.61    7.55
  -9   4   6  152.16   15.00
  -8   4   6 1066.05   36.62
  -7   4   6   73.99   10.08
  -6   4   6   28.24    5.49
  -6  -4   6   28.51    3.91
   5   4  -6  185.47   17.74
  -5   4   6  134.25   11.72
   4   4  -6  104.53   13.01
   4   4  -6   88.93    6.19
   3   4  -6   40.20    9.40
   3   4  -6   35.45    4.71
   2   4  -6  198.55   17.12
   2   4  -6  211.32   12.38
  -1   4   6   30.12    5.50
   1   4  -6   42.54    8.10
   1   4  -6   38.68    5.90
   0   4  -6  408.37   24.88
   0   4   6  432.80   20.66
   0   4  -6  454.36   22.31
   1   4   6    5.21    1.52
  -1   4  -6    8.85    3.94
  -1   4  -6    5.40    2.60
  -2   4  -6  119.68   14.42
   2   4   6  127.66    8.44
  -2   4  -6  108.96   13.26
  -3   4  -6    2.93    3.82
   3   4   6    1.46    2.05
  -3  -4  -6    2.69    2.97
  -3   4  -6    1.66    3.30
  -4  -4  -6  196.50   17.92
  -4   4  -6  181.70   18.91
  -4   4  -6  179.42   19.17
  -5   4  -6   32.64    8.28
  -5  -4  -6   53.38    9.77
  -5   4  -6   47.74   11.35
  -6  -4  -6   11.31    4.44
  -6   4  -6    6.06    2.95
  -6   4  -6   13.01    5.42
  -7   4  -6   54.66   11.37
  -7   4  -6   75.18   13.79
  -7  -4  -6   71.44   11.85
  -8  -4  -6  259.20   23.49
  -8   4  -6  206.89   22.53
  -8   4  -6  270.20   26.79
  -9  -4  -6   63.37   12.06
  -9   4  -6   62.86   13.15
 -10  -4  -6   78.95   13.55
 -10   4  -6   90.96   16.23
 -11   4  -6   76.42   17.36
 -11   4  -6   64.92   13.52
 -11  -4  -6   55.43   11.46
 -12   4  -6    6.05    5.00
 -12   4  -6   11.01    6.14
 -12  -4  -6    4.16    3.45
 -13  -4  -6    7.27    4.84
 -13   4  -6    2.37    3.13
 -13   4  -6    5.16    4.52
 -14  -4  -6   73.51   14.68
 -14   4  -6   77.68   15.52
 -14   4  -6   99.21   18.88
 -15  -4  -6    1.83    3.54
 -15   4  -6    6.72    4.59
 -16   4  -6   44.66   11.78
 -16  -4  -6   52.69   12.78
 -17   4  -6   14.03    5.69
 -17  -4  -6   11.65    6.34
 -18   4  -6    5.07    3.08
 -18  -4  -6    1.45    1.96
 -19  -4  -6   24.62    6.92
 -19  -4  -6   32.94    8.88
 -19   4  -6   32.41    9.57
 -20   4  -6   36.55    9.76
 -20  -4  -6   44.31   10.32
 -20  -4  -6   20.26    6.11
 -21  -4  -6    3.81    2.66
 -21  -4  -6    2.80    2.49
 -22  -4  -6   12.91    3.63
 -22  -4  -6   13.60    5.23
 -23  -4  -6    9.02    3.68
  28   5  -6    1.73    1.28
  27   5  -6   13.46    4.07
  26   5  -6    3.61    2.16
  25   5  -6    9.75    4.03
  24   5  -6    0.03    1.65
 -24  -5   6   -0.50    2.43
  23   5  -6   53.21   11.04
 -23  -5   6   37.59    8.63
 -22  -5   6   10.89    5.01
  22   5  -6   10.03    5.36
  21   5  -6   97.17   16.37
 -21  -5   6  108.42   16.08
  20   5  -6   32.43    9.41
 -20  -5   6   29.80    8.72
  19  -5  -6    1.78    2.35
  19   5  -6   12.04    5.77
 -19  -5   6    8.17    4.39
  18  -5  -6    1.41    2.16
 -18   5   6    9.41    5.04
  18   5  -6   10.50    8.61
 -18  -5   6    7.94    4.64
 -17   5   6   81.42   15.85
  17   5  -6   51.12   11.85
 -17  -5   6   64.98   12.16
  17  -5  -6   67.53   14.75
  16  -5  -6   40.36   10.41
 -16   5   6   60.79   13.65
  16   5  -6   41.02   10.86
  15  -5  -6  138.56   18.85
  15   5  -6  130.44   18.41
 -14   5   6  102.49   18.92
 -13   5   6    4.00    7.62
 -12   5   6   46.24   11.47
 -11   5   6   29.05    8.49
 -10   5   6   50.45   10.27
  -9   5   6  219.94   20.30
  -8   5   6  139.70   14.80
  -7   5   6   12.09    4.43
  -6   5   6   16.45    8.67
   6   5  -6   -0.83    2.20
  -5   5   6   83.18    9.66
   5   5  -6  103.31   14.36
   4   5  -6  432.59   29.23
  -4   5   6  322.34   18.71
   3   5  -6 1121.68   26.96
   3   5  -6 1155.76   46.24
   2   5  -6  140.78   16.16
   2   5  -6  135.23   10.44
   1   5  -6   37.35    8.14
  -1   5   6   51.49    6.98
   1   5  -6   35.92    6.22
   0   5  -6    6.77    4.04
   0   5   6    6.49    2.46
   0   5  -6    8.79    3.50
   1   5   6   84.69    8.95
  -1   5  -6   57.45   10.57
  -1   5  -6   61.66    9.72
  -2   5  -6  319.16   24.30
  -2   5  -6  370.25   27.94
  -3   5  -6  445.74   30.57
  -3   5  -6  549.48   35.34
  -4   5  -6  103.91   15.84
  -4   5  -6  102.84   15.91
  -5   5  -6   74.14   13.80
  -5   5  -6  105.10   16.13
  -6   5  -6   54.90   12.15
  -6   5  -6   43.66   10.73
  -7   5  -6    3.97    2.57
  -7   5  -6    4.45    3.08
  -8   5  -6   19.46    7.21
  -8   5  -6   15.77    6.61
  -9   5  -6  145.77   20.72
  -9   5  -6  145.50   20.74
 -10   5  -6    2.07    1.97
 -10   5  -6    2.32    3.67
 -10  -5  -6    4.16    3.11
 -11   5  -6   49.03   12.55
 -11   5  -6   59.65   13.65
 -11  -5  -6   57.81   12.27
 -11   5  -6   73.45   11.65
 -12   5  -6    8.19    7.65
 -12   5  -6    6.09    2.78
 -12  -5  -6    9.01    5.53
 -12   5  -6   11.04    6.24
 -13   5  -6   -0.91    2.25
 -13   5  -6    2.35    3.26
 -13  -5  -6   -6.06    4.11
 -14   5  -6   27.91    9.48
 -14  -5  -6   25.93    8.88
 -15   5  -6  113.77   19.05
 -15  -5  -6  125.46   19.39
 -16  -5  -6   51.67   12.82
 -16   5  -6   38.27   11.08
 -17   5  -6   34.36   10.50
 -17  -5  -6   54.15   12.46
 -18  -5  -6    1.46    0.79
 -19  -5  -6    0.92    2.02
 -20  -5  -6   10.85    4.23
 -20  -5  -6    8.07    3.75
 -21  -5  -6   33.73    6.81
 -21  -5  -6   33.14    8.02
 -22  -5  -6   -0.55    0.70
 -22  -5  -6    3.10    2.93
 -23  -5  -6   31.70    6.11
  27   6  -6   15.95    4.13
  26   6  -6   86.11   10.63
  25   6  -6   21.43    5.85
  24   6  -6    3.38    2.76
  23   6  -6   84.05   13.69
 -23  -6   6   82.79   13.05
 -22  -6   6  119.06   15.99
  22   6  -6   96.33   15.49
 -21  -6   6    1.92    3.16
  21   6  -6    2.34    1.34
  20   6  -6  133.90   19.32
 -20  -6   6  135.91   18.00
  19   6  -6   95.36   16.51
 -19  -6   6   95.43   15.32
  18   6  -6    6.61    5.21
 -18  -6   6    4.81    3.72
 -17   6   6  114.56   18.57
 -17  -6   6  101.78   15.67
  17   6  -6  107.92   17.56
 -16   6   6  140.67   20.62
  16   6  -6  105.20   17.79
 -16  -6   6  115.14   16.67
 -15   6   6   68.84   14.71
 -15  -6   6   88.02   14.17
  15   6  -6  104.64   17.28
 -14   6   6  456.20   36.44
  14   6  -6  497.93   36.84
  13   6  -6  213.12   23.23
 -13   6   6  216.86   25.66
 -12   6   6   17.38    8.23
 -11   6   6  118.17   19.43
 -10   6   6  216.70   24.84
  -9   6   6    4.04    2.64
  -8   6   6  682.42   38.27
  -7   6   6  189.49   18.45
   6   6  -6    7.48    4.35
  -6   6   6    1.70    2.32
   5   6  -6  115.20   17.24
  -5   6   6  159.00   14.90
  -4   6   6  518.84   25.33
   4   6  -6  311.85   26.52
   3   6  -6   40.58   11.64
  -3   6   6   12.36    4.64
  -2   6   6 1353.35   38.41
   2   6  -6 1445.12   56.16
   1   6  -6   21.77    6.88
   1   6  -6   18.32    4.77
   0   6   6    7.78    2.55
   0   6  -6    2.71    2.97
   0   6  -6    1.14    1.71
  -1   6  -6  235.98   23.74
  -1   6  -6  230.91   20.63
   1   6   6  261.37   18.62
  -2   6  -6 1218.81   55.86
  -2   6  -6 1063.67   47.41
  -3   6  -6    5.54    3.19
  -3   6  -6   16.74    6.93
  -4   6  -6  710.93   46.02
  -4   6  -6  692.65   42.33
  -5   6  -6  146.36   21.40
  -5   6  -6  173.54   22.10
  -6   6  -6   -2.28    4.45
  -6   6  -6   -0.59    1.88
  -7   6  -6   59.97   14.19
  -7   6  -6   88.76   16.26
  -8   6  -6  262.82   28.58
  -8   6  -6  200.42   26.38
  -9   6  -6    0.63    2.89
  -9   6  -6   -0.15    2.74
  -9   6  -6    5.18    4.14
 -10   6  -6   92.65   13.70
 -10   6  -6   68.05   14.92
 -11   6  -6   15.57    7.34
 -11   6  -6   22.64    6.14
 -11  -6  -6   26.20    8.74
 -12   6  -6    0.43    0.81
 -12   6  -6    1.56    2.06
 -12  -6  -6    5.35    4.30
 -13  -6  -6   44.07   11.37
 -14  -6  -6  170.40   23.04
 -15  -6  -6   19.10    7.37
 -16  -6  -6  155.66   21.04
 -17  -6  -6   94.68   16.32
 -18  -6  -6   -1.01    1.91
 -19  -6  -6   64.00   12.02
 -20  -6  -6   69.23   11.59
 -20  -6  -6   53.71    8.86
 -21  -6  -6    1.59    1.71
 -21  -6  -6    2.28    2.43
 -22  -6  -6   71.31    9.52
 -22  -6  -6   51.04    6.60
  26   7  -6    4.49    2.52
  25   7  -6   10.14    3.68
  24   7  -6    0.90    1.45
  23   7  -6    7.04    3.39
 -22  -7   6   68.63   11.86
  22   7  -6   79.67   13.92
  21   7  -6   47.19   11.33
 -21  -7   6   57.93   11.38
 -20  -7   6    5.44    4.67
  20   7  -6    6.91    5.54
 -19  -7   6    6.63    3.97
  19   7  -6    6.95    4.92
  18   7  -6   21.90    7.62
 -18  -7   6   20.07    7.38
  17   7  -6   -0.14    2.21
 -17  -7   6    0.49    3.50
  16   7  -6   63.55   13.94
 -16   7   6   41.91   11.13
 -16  -7   6   53.40   12.19
  15   7  -6   73.24   14.94
 -15   7   6   39.18   11.26
 -14   7   6   12.78    8.01
  14   7  -6    5.26    4.16
 -13   7   6   -0.56    6.75
  13   7  -6   26.08    8.37
  12   7  -6   15.89    7.02
 -12   7   6   10.90    2.33
 -11   7   6    5.56    5.07
  11   7  -6    6.02    4.13
 -10   7   6   98.92   18.52
  -9   7   6   70.49   17.75
  -8   7   6   28.72   11.36
   7   7  -6    5.33    3.86
  -7   7   6   26.35    9.90
  -6   7   6   44.78   13.19
   6   7  -6    7.56    4.82
   5   7  -6   63.86   13.70
  -5   7   6   87.72   13.51
   4   7  -6  160.61   20.79
  -4   7   6   71.61   11.17
   3   7  -6   87.72   15.35
  -3   7   6    1.60    3.76
   2   7  -6   23.51    7.97
   1   7  -6    9.07    5.45
   0   7  -6   15.77    6.88
   0   7   6   14.31    4.91
  -1   7  -6   13.35    6.17
  -1   7  -6   14.89    5.53
  -2   7  -6  179.39   20.68
  -2   7  -6  172.32   23.26
  -3   7  -6  160.77   23.31
  -3   7  -6  157.25   20.81
  -4   7  -6   56.87   13.15
  -4   7  -6   46.69   12.73
  -5   7  -6    3.07    2.70
  -5   7  -6    1.64    2.46
  -6   7  -6   -3.34    3.70
  -6   7  -6   -2.85    4.78
  -7   7  -6   -0.65    2.12
  -7   7  -6   -4.09    5.79
  -7   7  -6    0.09    1.83
  -8   7  -6   85.42   16.95
  -8   7  -6   58.55   14.92
  -8   7  -6   49.64   10.35
  -9   7  -6   31.93   10.62
  -9   7  -6   22.67    6.91
 -10   7  -6   26.63    7.29
 -10   7  -6   36.94   11.36
 -11   7  -6   26.01    9.67
 -11   7  -6    6.24    3.43
 -11  -7  -6   20.50    8.51
 -12   7  -6   -1.50    1.71
 -12  -7  -6    4.34    3.25
 -13  -7  -6    3.74    2.16
 -14  -7  -6   10.18    5.86
 -15  -7  -6   82.35   15.45
 -16  -7  -6   51.46   12.06
 -17  -7  -6    3.74    1.80
 -18  -7  -6   12.95    5.24
 -19  -7  -6    0.18    1.34
 -20  -7  -6    8.37    3.40
 -20  -7  -6   12.42    4.78
 -21  -7  -6   26.75    6.19
 -21  -7  -6   16.19    4.04
  25   8  -6    7.74    3.02
  24   8  -6   -0.19    0.50
  23   8  -6   10.14    4.12
  22   8  -6   55.36   10.87
  21   8  -6    2.97    3.58
 -21  -8   6    2.94    2.80
  20   8  -6   35.09   10.00
 -20  -8   6   34.93    9.15
  19   8  -6   14.70    7.50
 -19  -8   6   28.76    8.90
  18   8  -6    0.60    2.23
 -18  -8   6    4.68    4.14
  17   8  -6   15.39    7.05
 -17  -8   6   10.67    5.27
  16   8  -6   36.79   10.53
 -16  -8   6   44.90   11.35
  15   8  -6    2.43    3.91
  14   8  -6   42.40   11.36
 -14   8   6   67.28   14.05
  13   8  -6   22.74    5.50
 -13   8   6   23.78    8.71
  13   8  -6   15.72    7.93
 -12   8   6    8.89    6.09
  12   8  -6    3.48    1.80
  12   8  -6    0.68    2.94
  11   8  -6   -1.71    2.32
  11   8  -6    0.47    2.81
 -10   8   6   68.97   11.06
  10   8  -6   93.43   11.68
  10   8  -6   52.39   12.65
   9   8  -6   82.05   10.77
  -9   8   6   50.71   10.21
   9   8  -6   84.36   14.79
  -8   8   6   94.10   15.76
   8   8  -6   83.87   10.81
  -7   8   6   64.12   13.89
   6   8  -6   57.52   13.66
   5   8  -6   -0.15    3.29
   4   8  -6   34.06   10.87
   3   8  -6    7.42    5.51
  -2   8   6  146.69   18.94
   2   8  -6  149.80   21.68
   1   8  -6    1.11    1.75
  -1   8   6    9.01    4.54
   0   8  -6   68.64   14.97
  -1   8  -6    5.90    5.35
  -2   8  -6   52.55   13.78
  -2   8  -6   81.57   12.31
  -3   8  -6    0.43    1.78
  -3   8  -6    4.72    2.74
  -4   8  -6   14.95    6.93
  -4   8  -6   23.88    8.67
  -5   8  -6   -1.41    2.40
  -5   8  -6    2.79    2.23
  -5   8  -6    1.70    2.24
   6   8   6   36.55    8.98
  -6   8  -6   21.30    7.73
  -6   8  -6   14.35    5.28
  -6   8  -6   33.59   10.80
  -7   8  -6   -2.57    7.37
  -7   8  -6    4.75    1.80
  -7   8  -6   -0.06    2.21
  -8   8  -6    6.29    3.77
  -8   8  -6   11.73    6.46
  -9   8  -6   48.39   15.31
  -9   8  -6   36.38    9.21
  -9   8  -6   51.40   13.25
 -10   8  -6   68.97   11.65
 -11   8  -6    4.99    3.06
 -11  -8  -6    0.50    0.75
 -12   8  -6   14.11    4.13
 -12  -8  -6   14.38    6.36
 -13  -8  -6    1.09    2.48
 -14  -8  -6   14.15    6.46
 -15  -8  -6   13.43    6.37
 -16  -8  -6   32.89    9.04
 -17  -8  -6   11.53    4.95
 -18  -8  -6    8.08    3.50
 -19  -8  -6    4.44    2.80
 -19  -8  -6    7.89    3.84
 -20  -8  -6   19.23    4.53
 -20  -8  -6   17.86    4.77
  24   9  -6    2.29    1.78
  23   9  -6   -2.70    1.96
  22   9  -6   47.94    9.08
  21   9  -6   83.94   13.06
  20   9  -6    1.74    1.87
 -20  -9   6    4.77    3.93
 -19  -9   6   25.29    7.48
  19   9  -6   16.69    6.65
  18   9  -6    3.02    2.99
 -18  -9   6    4.21    3.47
  17   9  -6    2.46    2.94
 -17  -9   6    0.65    1.80
  16   9  -6   55.62   13.28
 -16  -9   6   61.92   13.25
  15   9  -6  178.34   23.54
  14   9  -6   20.03    7.93
  13   9  -6   20.52    5.81
  13   9  -6   33.50    9.99
  12   9  -6    5.53    2.65
  12   9  -6    6.17    4.43
  11   9  -6    0.77    1.98
  11   9  -6    1.78    1.19
  10   9  -6   23.75    6.00
  10   9  -6   14.57    7.00
   9   9  -6  242.34   25.75
   9   9  -6  288.85   21.30
   8   9  -6   74.91   13.79
   8   9  -6  124.41   14.11
   7   9  -6   14.39    4.37
   6   9  -6   35.37   11.64
   6   9  -6   32.71    7.00
   5   9  -6    7.83    8.44
   5   9  -6    5.27    3.33
  -5   9   6    5.74    4.82
   4   9  -6  246.42   30.84
   4   9  -6  189.73   17.26
  -4   9   6  222.14   26.43
   3   9  -6  436.32   40.04
  -3   9   6  476.04   36.92
  -3   9   6  362.60   23.70
   3   9  -6  412.06   25.65
   2   9  -6   49.00    9.17
  -2   9   6   44.67    8.37
   2   9  -6   38.76   11.74
  -2   9   6   51.90   11.74
  -1   9   6   24.29    5.79
   1   9  -6   33.64    7.33
   1   9  -6   36.47   11.91
   0   9   6    0.19    1.42
   0   9  -6    1.70    1.79
   0   9  -6    2.09    4.98
  -1   9  -6    0.23    1.02
   1   9   6    0.06    1.04
  -1   9  -6    3.03    2.78
  -2   9  -6  102.55   14.15
  -2   9  -6  100.55   20.68
  -3   9  -6  287.59   24.11
  -3   9  -6  284.50   35.34
  -4   9  -6   50.59   10.23
  -4   9  -6   30.16   12.13
  -5   9  -6    6.96    3.85
  -5   9  -6   18.57    9.77
  -6   9  -6   -0.79    5.42
   6   9   6    3.49    3.56
  -6   9  -6   -0.24    1.71
  -7   9  -6   12.89    4.60
   7   9   6    4.43    3.47
  -8   9  -6   94.48   13.93
   8   9   6   99.43   15.41
  -9   9  -6  198.82   19.66
 -10   9  -6   35.07    8.12
 -11   9  -6    0.32    1.70
 -11  -9  -6   14.44    6.75
 -12  -9  -6    6.98    3.77
 -13  -9  -6   -0.41    0.96
 -14  -9  -6   50.71   11.70
 -15  -9  -6   95.82   15.35
 -16  -9  -6    5.68    3.06
 -17  -9  -6   11.93    5.16
 -18  -9  -6   -0.32    1.60
 -18  -9  -6   -2.39    3.08
 -19  -9  -6    2.29    1.37
 -19  -9  -6   -0.09    1.11
  23  10  -6   -0.65    0.33
  22  10  -6    1.18    1.91
  21  10  -6   15.78    5.17
  20  10  -6   15.36    5.86
 -19 -10   6   14.76    5.67
  19  10  -6    8.92    4.75
  18  10  -6   11.50    5.76
 -18 -10   6   13.09    5.30
  17  10  -6   15.00    5.53
 -17 -10   6   13.11    5.14
 -16 -10   6    1.59    1.68
  16  10  -6   -1.94    1.92
  15  10  -6   22.59    8.76
 -15 -10   6   25.43    8.63
  14  10  -6   41.53   11.99
  13  10  -6   29.02    6.88
  13  10  -6   40.68   11.47
  12  10  -6   64.75   10.41
  12  10  -6   50.44   13.10
  11  10  -6   21.30    7.89
  11  10  -6   31.40    7.12
  10  10  -6   11.06    4.30
  10  10  -6    9.04    6.01
   9  10  -6    5.88    2.60
   9  10  -6    2.20    1.52
   8  10  -6   74.42   14.61
   8  10  -6   31.44    7.30
  -7  10   6   76.76   17.03
   7  10  -6   59.66    9.96
   6  10  -6   44.49    8.84
  -6  10   6   31.16   10.58
   5  10  -6   10.17    6.13
   5  10  -6    8.81    3.68
  -5  10   6   19.09    9.41
   4  10  -6    2.65    2.72
  -4  10   6   -0.52    1.78
   4  10  -6    1.50    0.97
  -4  10   6    7.30    6.08
   3  10  -6   36.06   12.16
  -3  10   6   21.05    6.08
   3  10  -6   24.70    6.79
  -2  10   6   13.71    4.91
   2  10  -6   16.51    5.74
   1  10  -6   37.74   13.01
   1  10  -6   22.44    6.87
  -1  10   6   19.95    6.06
   0  10   6   26.89    6.77
   0  10  -6   29.86    7.85
   0  10  -6   25.80    9.84
  -1  10  -6   68.37   17.68
  -1  10  -6   56.94   10.73
  -2  10  -6    4.99    3.68
  -3  10  -6    8.72    4.68
  -4  10  -6   16.63    6.13
   5  10   6   35.59    9.81
  -5  10  -6   25.95    7.02
  -6  10  -6   44.89    9.63
   6  10   6   37.22    9.41
  -7  10  -6   10.99    4.21
   7  10   6   20.17    6.93
  -8  10  -6    4.40    3.17
   8  10   6   14.15    5.81
  -9  10  -6   21.02    6.59
   9  10   6   31.58    8.74
 -10  10  -6    4.13    2.98
 -11  10  -6   35.43    7.09
 -11 -10  -6   42.49   11.54
 -12 -10  -6   11.82    5.77
 -13 -10  -6    9.98    5.22
 -14 -10  -6   12.16    5.14
 -15 -10  -6    2.24    2.99
 -16 -10  -6   11.97    4.66
 -17 -10  -6    9.64    3.89
 -17 -10  -6    6.04    2.67
 -18 -10  -6    0.04    0.68
 -18 -10  -6    5.16    2.47
  21  11  -6   13.56    3.89
  20  11  -6    0.90    1.73
  19  11  -6    3.10    1.25
  18  11  -6    3.57    2.62
  17  11  -6   20.35    6.49
 -17 -11   6   26.47    7.20
  16  11  -6   -1.07    1.13
 -16 -11   6   -0.33    0.87
 -15 -11   6   26.12    8.56
  15  11  -6   19.75    7.28
  14  11  -6    4.76    3.80
  13  11  -6    4.53    3.40
  12  11  -6    3.84    2.48
  12  11  -6    9.56    5.72
  11  11  -6   43.89    8.69
  11  11  -6   44.55   11.88
  10  11  -6    1.34    1.70
  10  11  -6    4.53    4.68
   9  11  -6    8.86    5.21
   9  11  -6   32.34    7.52
   8  11  -6    3.49    1.74
   8  11  -6    1.32    2.19
   7  11  -6    1.09    2.32
   7  11  -6   -0.08    2.38
   6  11  -6    2.99    1.29
   5  11  -6    3.59    3.27
  -4  11   6   26.79    6.79
   4  11  -6   30.55    7.62
  -3  11   6   81.16   12.04
   3  11  -6   99.31   13.64
   2  11  -6   31.93    8.23
   1  11  -6    2.94    1.34
   0  11  -6    0.20    1.30
  -1  11  -6    2.66    2.76
  -2  11  -6   -1.55    2.92
  -3  11  -6   26.15    7.25
  -4  11  -6    1.80    2.12
   5  11   6   11.76    4.94
  -5  11  -6   21.99    6.55
  -6  11  -6    4.34    2.52
   6  11   6    1.74    0.77
  -7  11  -6   19.21    6.11
   7  11   6   19.83    6.55
  -8  11  -6   14.57    5.24
   8  11   6    5.92    3.57
   9  11   6   70.52   11.74
  -9  11  -6  113.83   13.23
 -10  11  -6    2.24    1.55
 -10 -11  -6    5.49    4.84
 -11 -11  -6   13.14    5.78
 -12 -11  -6   -2.29    3.53
 -13 -11  -6    0.01    1.27
 -14 -11  -6    2.79    3.04
 -15 -11  -6   13.28    3.97
 -15 -11  -6    7.91    3.65
 -16 -11  -6    3.62    1.45
 -16 -11  -6    4.41    2.26
  19  12  -6    3.30    2.09
  19  12  -6    3.80    1.73
  18  12  -6    2.62    2.20
  18  12  -6    2.67    1.68
  17  12  -6    5.74    3.02
  16  12  -6   21.63    6.65
  15  12  -6    7.51    4.41
 -15 -12   6    3.03    2.00
  14  12  -6   60.75   12.01
 -14 -12   6   64.85   11.49
  13  12  -6   20.63    7.15
  12  12  -6   -0.91    2.51
  11  12  -6   21.75    5.47
  11  12  -6   13.39    6.73
  10  12  -6   33.92    7.28
  10  12  -6   16.77    6.47
   9  12  -6    9.81    4.27
   9  12  -6    8.46    4.44
   8  12  -6   68.72   10.87
   8  12  -6   84.99   14.98
   7  12  -6    4.31    1.60
   7  12  -6    5.63    2.20
   6  12  -6    4.37    2.29
   6  12  -6   -1.11    1.89
   5  12  -6   32.40    7.59
   5  12  -6   23.72    8.20
   4  12  -6   49.08    9.71
   3  12  -6    1.20    2.97
   2  12  -6   61.08   10.99
   1  12  -6   61.34   10.98
   0  12  -6   -2.57    2.88
  -1  12  -6   16.91    6.01
  -2  12  -6   16.33    5.39
   3  12   6    1.18    1.96
  -3  12  -6    1.47    1.24
  -4  12  -6   29.04    7.39
   4  12   6   24.55    7.16
  -5  12  -6    9.80    4.18
   5  12   6    4.94    3.61
  -6  12  -6   -0.46    1.15
   6  12   6    1.34    2.15
  -7  12  -6   10.82    4.05
   7  12   6   11.91    4.92
   8  12   6   36.57    7.76
  -8  12  -6   39.77    7.21
  -9  12  -6   -1.09    1.10
   9  12   6   -2.05    2.25
 -10 -12  -6   13.10    5.18
 -11 -12  -6   15.86    5.74
 -12 -12  -6    4.82    1.96
 -12 -12  -6    1.16    0.64
 -13 -12  -6    5.59    1.92
 -13 -12  -6   12.64    4.03
 -14 -12  -6   10.66    3.63
  17  13  -6   11.14    3.44
  16  13  -6   14.22    4.31
  15  13  -6    5.27    2.66
  14  13  -6    1.04    2.02
  13  13  -6   -1.46    1.69
 -13 -13   6   -3.15    2.17
  12  13  -6    2.07    2.40
  11  13  -6   12.09    5.12
  10  13  -6   16.27    6.33
   9  13  -6    1.98    0.63
   9  13  -6   11.51    4.89
   8  13  -6   -1.36    1.97
   8  13  -6    0.35    2.98
   7  13  -6    1.02    2.34
   7  13  -6   -0.17    2.33
   6  13  -6    4.00    6.37
   6  13  -6   -0.70    0.96
   5  13  -6   10.04    3.98
   5  13  -6    5.95    4.23
   4  13  -6   15.17    6.23
   4  13  -6   10.14    4.67
   3  13  -6   14.34    6.26
   3  13  -6    7.85    3.90
   2  13  -6    5.36    2.87
   1  13  -6   -0.81    1.78
   0  13  -6    1.18    0.65
  -1  13  -6    3.61    2.21
   2  13   6    7.70    3.74
  -2  13  -6    5.00    2.94
  -3  13  -6   10.58    4.07
   3  13   6   23.28    6.59
  -4  13  -6   10.43    3.97
   4  13   6    7.99    4.11
  -5  13  -6    1.51    0.43
   5  13   6   -0.52    1.07
   6  13   6    1.30    2.02
  -6  13  -6    0.23    1.34
   7  13   6   -1.32    1.93
  -7  13  -6    0.84    1.43
  -8  13  -6    1.28    0.97
   8  13   6    0.47    0.81
  -8 -13  -6    2.23    1.77
  -9 -13  -6    2.99    2.61
 -10 -13  -6    5.16    2.80
 -11 -13  -6    6.41    2.93
 -12 -13  -6    4.22    1.85
  14  14  -6    1.93    1.70
  13  14  -6    0.63    2.23
  12  14  -6   -0.15    1.41
  11  14  -6    1.66    0.97
  10  14  -6   12.59    4.39
   9  14  -6   -0.83    1.68
   8  14  -6    3.79    2.70
   7  14  -6    0.12    0.91
   7  14  -6    1.71    1.89
   6  14  -6    3.50    2.23
   6  14  -6    4.81    3.08
   5  14  -6    2.48    1.98
   5  14  -6    1.36    2.12
   4  14  -6   12.42    4.12
   4  14  -6    3.01    1.88
   3  14  -6    2.55    2.14
   3  14  -6   -0.10    0.96
   2  14  -6   15.23    4.52
   2  14  -6    3.76    2.78
   1  14  -6    3.82    2.60
   1  14  -6    2.28    2.35
   0  14   6   11.72    4.53
   0  14  -6    9.86    4.48
   0  14  -6    9.54    3.71
  -1  14  -6    1.73    2.11
  -1  14  -6    2.34    1.06
   1  14   6    0.41    1.09
  -2  14  -6    3.50    2.40
   2  14   6    6.33    3.01
  -3  14  -6    0.31    0.65
   3  14   6    1.62    1.88
   4  14   6    3.33    2.09
  -4  14  -6   10.49    3.27
   5  14   6   -0.03    0.43
  -5  14  -6    2.19    1.66
  -6  14  -6    2.00    0.96
   6  14   6    5.71    2.48
  -7 -14  -6   -2.87    1.98
  -8 -14  -6    5.45    2.66
  -9 -14  -6    1.25    1.47
   9  15  -6   13.25    3.66
   8  15  -6   -0.38    0.54
   7  15  -6    0.20    1.15
   6  15  -6   -2.07    1.96
   5  15  -6   -0.88    1.88
  -4  15   6    3.82    2.03
   4  15  -6    3.56    1.64
  -3  15   6   13.64    4.32
   3  15  -6   17.93    4.17
   3  15  -6   13.21    3.95
   2  15  -6    0.88    0.55
   2  15  -6   -1.93    1.64
  -2  15   6    2.10    1.96
   1  15  -6    0.88    0.91
   1  15  -6    2.28    2.02
  -1  15   6    3.63    1.69
   0  15  -6    0.03    0.82
   0  15   6   -0.37    0.46
   0  15  -6   -0.19    1.15
  -1  15  -6    0.82    0.69
   1  15   6    2.01    1.15
  -2  15  -6    4.95    1.96
  29   0  -7   -0.45    0.49
  28   0  -7   -2.03    2.35
  27   0  -7   -1.06    1.87
  26   0  -7   -2.62    3.44
  25   0  -7    1.46    1.01
  24   0  -7    2.98    3.80
  23   0  -7    3.25    4.11
  22   0  -7   -2.48    1.83
  21   0  -7    0.70    1.37
  20   0  -7    3.58    4.39
  19   0  -7   -6.11    3.80
 -18   0   7   -0.82    0.88
  18   0  -7   -1.29    3.20
 -17   0   7    3.72    4.67
 -16   0   7   -3.57    3.40
 -15   0   7   -2.51    4.08
 -14   0   7   -1.74    3.58
 -13   0   7   -1.02    2.20
 -12   0   7    1.62    1.70
 -11   0   7    0.95    1.53
 -10   0   7    0.97    1.79
  -9   0   7   37.10    6.81
  -8   0   7    2.48    2.15
  -7   0   7    2.87    2.87
  -6   0   7    0.14    1.27
  -5   0   7    0.12    1.05
   4   0  -7    0.93    1.60
   3   0  -7   -0.12    0.73
   2   0  -7    0.60    0.43
   1   0  -7    0.28    0.74
   0   0  -7   -0.03    1.32
  -1   0  -7    0.04    0.93
  -2   0  -7    1.00    1.47
  -3   0  -7    0.98    2.09
  -4   0  -7   -0.01    1.37
  -5   0  -7   -0.09    1.53
  -6   0  -7    0.93    0.92
  -7   0  -7   -0.82    2.40
  -8   0  -7    3.38    2.42
  -9   0  -7   -0.23    1.51
 -10   0  -7    0.42    1.36
 -11   0  -7   -2.15    2.64
 -12   0  -7   -3.62    2.97
 -12   0  -7   -5.16    6.09
 -12   0  -7    1.18    2.81
 -13   0  -7   -1.88    1.75
 -13   0  -7    4.62    4.89
 -13   0  -7    1.25    1.93
 -14   0  -7    0.56    2.35
 -14   0  -7    0.73    2.26
 -14   0  -7   -0.04    0.77
 -15   0  -7    0.54    1.38
 -15   0  -7    0.77    1.34
 -15   0  -7   -0.56    1.47
 -16   0  -7   -0.83    3.22
 -16   0  -7   -2.29    0.82
 -17   0  -7   -0.17    2.52
 -18   0  -7   -0.24    3.30
 -19   0  -7    1.69    3.49
 -20   0  -7    4.77    3.54
 -21   0  -7    0.04    3.58
 -22   0  -7    1.06    1.80
 -23   0  -7    1.61    2.14
 -24   0  -7    3.49    2.33
  29   1  -7   64.37    8.63
  28  -1  -7    6.68    3.24
  28   1  -7    2.60    1.69
  27  -1  -7   32.52    7.67
  27   1  -7   29.70    7.01
  26   1  -7   15.67    5.69
  26  -1  -7   15.61    5.60
  25  -1  -7    1.33    2.20
  25   1  -7   -1.25    2.38
  24   1  -7   34.31    9.11
  24  -1  -7   30.00    8.88
  23   1  -7  156.22   19.75
  23  -1  -7  148.31   19.75
  22  -1  -7   32.23    9.27
  22   1  -7   24.43    7.93
  21   1  -7   98.02   15.85
  21  -1  -7   91.38   15.58
  20  -1  -7  260.50   25.93
  20   1  -7  257.66   25.40
 -20   1   7  283.23   27.44
  19  -1  -7  155.35   19.62
  19   1  -7  163.55   19.90
 -19   1   7  196.74   22.88
 -18   1   7   24.27    8.42
  18  -1  -7   28.83    9.25
  18   1  -7   22.41    6.96
 -17   1   7  475.90   35.55
 -16  -1   7  339.46   25.83
 -16   1   7  297.12   28.74
 -15  -1   7   10.50    4.76
 -15   1   7    7.78    4.94
 -14  -1   7   55.25   10.59
 -14   1   7   59.90   11.69
 -13   1   7   47.60    9.58
 -13  -1   7   37.71    7.89
 -12  -1   7   73.41    9.81
 -12   1   7   68.22   10.37
 -11  -1   7  693.68   27.36
 -11   1   7  692.54   30.02
 -10   1   7  296.89   19.06
 -10  -1   7  287.94   17.03
  -9  -1   7  215.94   14.35
  -9   1   7  210.03   15.50
  -8   1   7   22.97    5.96
  -8  -1   7   11.67    4.09
  -7  -1   7  276.93   15.94
  -7   1   7  279.85   17.18
  -6   1   7    3.82    1.80
  -6  -1   7    2.52    1.64
  -5  -1   7 1403.20   35.77
  -5   1   7 1542.68   39.95
   4   1  -7  200.18   11.68
  -4   1   7  301.28   17.69
   3  -1  -7   29.11    5.58
   3   1  -7   20.63    4.12
   2   1  -7  336.69   16.72
   2  -1  -7  324.28   18.01
   1   1  -7 1710.57   39.56
   1  -1  -7 1803.89   43.48
   0   1  -7    5.56    2.67
   0  -1  -7    4.66    2.34
  -1   1  -7 1425.43   40.73
  -1  -1  -7 1396.98   40.72
  -1   1  -7 1468.00   37.10
  -2   1  -7   89.75   10.74
  -2   1  -7  100.48    9.47
  -2  -1  -7   87.20   10.64
  -3   1  -7  234.62   18.51
  -3  -1  -7  220.54   17.47
  -3   1  -7  220.81   14.05
  -4   1  -7  370.75   25.10
  -4   1  -7  378.71   18.41
  -4  -1  -7  367.11   23.84
  -5   1  -7    7.15    3.66
  -5  -1  -7    9.96    3.84
  -6  -1  -7  480.36   30.65
  -6   1  -7  479.71   31.88
  -7   1  -7 1839.72   65.79
  -7  -1  -7 1754.18   61.94
  -8   1  -7  622.61   40.13
  -8  -1  -7  577.94   37.36
  -9   1  -7   68.12   14.22
  -9  -1  -7   51.60   11.79
 -10   1  -7   47.78   12.01
 -10  -1  -7   47.05   11.82
 -11  -1  -7   19.11    7.56
 -11   1  -7   19.44    7.65
 -12   1  -7  112.55   19.52
 -12  -1  -7  107.83   18.79
 -12   1  -7   95.96   15.39
 -12  -1  -7  103.34   15.52
 -13   1  -7  549.59   44.49
 -13  -1  -7  511.23   35.32
 -13   1  -7  527.62   36.61
 -13  -1  -7  512.42   41.62
 -13   1  -7  502.22   29.97
 -14   1  -7  239.88   29.95
 -14  -1  -7  249.03   29.91
 -14   1  -7  256.75   26.22
 -14  -1  -7  261.59   25.88
 -15  -1  -7   26.89    7.20
 -15   1  -7   25.65    8.10
 -15   1  -7   26.73   10.18
 -15  -1  -7   25.61    8.26
 -16   1  -7  101.94   17.18
 -16  -1  -7  100.08   16.73
 -16  -1  -7   97.02   13.79
 -17  -1  -7    5.77    2.98
 -17   1  -7    0.86    2.60
 -17  -1  -7    7.56    3.67
 -18  -1  -7   12.31    4.76
 -18   1  -7   18.11    6.91
 -18  -1  -7   16.71    6.72
 -19   1  -7  143.33   19.46
 -19  -1  -7  163.67   20.82
 -19  -1  -7  138.15   14.57
 -20   1  -7   61.04   12.20
 -20  -1  -7   60.54   12.46
 -21   1  -7    0.70    1.11
 -21  -1  -7   -0.60    2.52
 -22   1  -7   25.54    6.74
 -22  -1  -7   21.39    6.13
 -23   1  -7    0.79    1.39
 -23  -1  -7    9.11    3.99
 -24  -1  -7    2.38    1.64
  29   2  -7    3.47    2.09
  29   2  -7    4.27    2.20
  28   2  -7  106.32   12.25
  27  -2  -7   32.52    7.56
  27   2  -7   33.78    7.60
  26  -2  -7    1.77    1.41
  26   2  -7    4.16    3.11
  25   2  -7    0.77    1.71
  25  -2  -7    1.06    0.59
  24  -2  -7   14.88    5.95
  24   2  -7   16.45    6.50
 -24   2   7   16.19    5.86
  23   2  -7   21.85    7.93
  23  -2  -7   32.22    9.47
 -23   2   7   23.52    8.08
  22   2  -7  269.83   26.41
 -22   2   7  227.06   23.27
  22  -2  -7  249.05   25.89
  21   2  -7  184.28   21.78
  21  -2  -7  172.74   21.55
  20  -2  -7    5.94    4.30
 -20   2   7    1.16    4.02
  20   2  -7    2.16    2.39
  19   2  -7   10.71    6.98
 -19   2   7   12.54    6.54
  19  -2  -7   10.43    5.87
  18   2  -7  407.58   31.29
  18  -2  -7  411.11   32.08
  17   2  -7   10.39    5.35
 -17   2   7    9.08    6.66
  17  -2  -7    4.00    1.55
 -16   2   7  966.23   54.86
 -15   2   7  585.08   42.46
 -14   2   7   32.08    9.06
 -14  -2   7   33.49    7.47
 -13   2   7   25.05    7.30
 -13  -2   7   22.21    5.68
 -12   2   7  394.75   26.33
 -12  -2   7  394.29   22.51
 -11  -2   7   38.41    6.18
 -11   2   7   37.10    7.37
 -10   2   7 1282.03   40.68
 -10  -2   7 1299.17   33.58
  -9  -2   7  178.81   12.52
  -9   2   7  176.68   15.03
  -8   2   7   18.57    5.30
  -8  -2   7    8.78    2.88
  -7  -2   7  129.37   10.49
  -7   2   7  148.01   13.06
  -6   2   7  746.16   28.40
  -6  -2   7  686.58   24.11
  -5   2   7  226.59   15.70
   5   2  -7  172.75    9.54
   4   2  -7  487.19   17.64
  -4   2   7  309.77   18.56
  -3   2   7  972.19   32.29
   3   2  -7 1003.02   27.16
   2  -2  -7   60.66    8.30
   2   2  -7   66.72    9.11
   2   2  -7   61.85    7.20
   1   2  -7  182.43   13.01
   1   2  -7  179.27   14.49
   1  -2  -7  171.15   13.98
   0   2  -7  464.14   21.94
   0   2  -7  451.42   22.77
   0  -2  -7  458.02   23.27
  -1  -2  -7   13.37    4.46
  -1   2  -7   18.91    4.76
  -1   2  -7   14.70    4.17
  -2  -2  -7 1382.06   43.34
  -2   2  -7 1392.25   40.59
  -2   2  -7 1418.55   44.53
  -3   2  -7 1448.34   48.48
  -3  -2  -7 1452.30   46.34
  -3   2  -7 1394.34   41.59
  -4   2  -7    1.15    1.37
  -4   2  -7    5.94    3.06
  -4  -2  -7    5.77    3.29
  -5   2  -7   -1.34    2.78
  -5  -2  -7    1.56    2.06
  -5   2  -7    0.64    0.93
  -6   2  -7  336.87   21.43
  -6  -2  -7  375.04   26.95
  -6   2  -7  382.74   29.54
  -7   2  -7    5.74    4.72
  -7  -2  -7    8.54    6.14
  -8  -2  -7  313.79   27.19
  -8   2  -7  363.61   31.31
  -9  -2  -7  322.30   28.83
  -9   2  -7  354.65   31.86
 -10   2  -7   -2.42    4.62
 -10  -2  -7   -1.07    2.75
 -11  -2  -7   77.17   14.92
 -11   2  -7   79.68   15.85
 -12  -2  -7  316.67   26.96
 -12  -2  -7  373.91   34.47
 -12   2  -7  293.98   27.60
 -12   2  -7  349.22   34.55
 -13   2  -7   24.56    9.76
 -13   2  -7   17.15    7.02
 -13  -2  -7   17.92    8.01
 -13  -2  -7   13.76    5.82
 -14  -2  -7  107.72   16.73
 -14   2  -7  107.54   20.12
 -14   2  -7  103.93   17.70
 -15   2  -7  125.10   18.91
 -15  -2  -7  115.27   17.73
 -16  -2  -7   19.24    6.60
 -16   2  -7   19.53    7.53
 -16  -2  -7   15.80    6.00
 -17   2  -7   62.36   13.42
 -17  -2  -7   64.20   13.12
 -17  -2  -7   60.75   11.09
 -18   2  -7  130.64   19.21
 -18  -2  -7  126.21   18.64
 -18  -2  -7   98.38   13.51
 -19  -2  -7    9.41    4.22
 -19   2  -7   14.75    6.68
 -19  -2  -7   11.35    4.84
 -20  -2  -7   65.65   12.64
 -20   2  -7   67.42   12.57
 -20  -2  -7   62.78    9.50
 -21   2  -7   91.04   13.94
 -21  -2  -7   90.19   13.75
 -22  -2  -7   -1.98    1.92
 -22   2  -7    4.39    2.75
 -23  -2  -7    6.37    2.94
  29   3  -7    1.04    0.73
  28   3  -7    3.66    2.61
  28   3  -7    4.32    2.24
  27   3  -7    1.46    2.19
  26   3  -7    5.63    3.33
  25  -3  -7   14.40    6.43
  25   3  -7   13.09    5.12
  24  -3  -7    3.82    4.37
  24   3  -7   -2.48    2.35
  23  -3  -7   26.41    8.28
  23   3  -7   21.36    6.72
 -23   3   7   26.57    7.92
  22   3  -7    9.52    5.65
 -22   3   7   12.46    6.98
  22  -3  -7   11.21    5.30
  21  -3  -7    4.26    4.64
 -21   3   7   -1.00    3.08
  21   3  -7   -1.65    0.96
 -20   3   7    3.07    3.72
  20  -3  -7    8.86    5.68
 -20   3   7    2.29    0.98
  20   3  -7    6.50    4.39
  19  -3  -7    5.85    5.05
 -19   3   7    8.76    6.15
  19   3  -7    2.64    1.59
  18  -3  -7   -0.52    2.60
  18   3  -7    2.15    3.24
  17   3  -7   15.22    5.63
  17  -3  -7   20.29    6.92
 -17   3   7   18.54    9.25
 -16   3   7    8.46    8.11
 -15   3   7    4.66    4.89
 -14   3   7    1.74    1.28
 -13   3   7   10.60    4.55
 -12   3   7  188.89   19.51
 -11   3   7  143.45   15.34
 -10  -3   7  439.69   17.45
 -10   3   7  423.56   24.59
  -9  -3   7  557.33   19.85
  -9   3   7  546.19   26.86
  -8   3   7  376.07   21.69
  -8  -3   7  358.19   15.96
  -7  -3   7   26.02    4.41
  -7   3   7   35.48    7.19
  -6  -3   7    7.32    2.47
  -6   3   7   12.48    3.99
   5   3  -7  170.33    8.61
  -5   3   7   84.80    9.62
  -4   3   7    0.97    1.61
   4   3  -7    1.57    1.19
   4   3  -7    5.09    3.17
  -3   3   7   49.70    7.37
   3   3  -7   32.48    4.87
   3   3  -7   37.45    7.43
   2   3  -7   22.50    4.35
  -2   3   7    8.44    2.99
   2   3  -7   21.64    5.65
  -1   3   7   14.75    4.00
   1   3  -7   26.90    6.20
   1   3  -7   31.33    5.47
   0  -3  -7   22.24    5.36
   0   3  -7   18.54    5.46
   0   3  -7   18.39    4.73
  -1   3  -7   37.12    7.38
  -1  -3  -7   55.54    8.95
  -1   3  -7   50.50    8.31
  -2  -3  -7   43.21    8.54
  -2   3  -7   41.18    8.03
  -2   3  -7   37.12    7.85
  -3   3  -7   21.64    6.20
  -3  -3  -7   27.04    6.51
  -3   3  -7   22.18    5.79
  -4   3  -7    0.75    2.60
  -4  -3  -7    2.61    2.42
  -4   3  -7    1.02    1.61
  -5   3  -7    0.40    1.04
  -5   3  -7    3.50    2.93
  -5  -3  -7    1.50    1.83
  -6   3  -7    4.50    2.37
  -6   3  -7    5.40    3.10
  -6  -3  -7    7.51    3.77
  -7  -3  -7   61.60   11.77
  -7   3  -7   61.26   12.80
  -8   3  -7    1.05    3.52
  -8  -3  -7    0.28    1.27
  -9  -3  -7   99.14   15.82
  -9   3  -7  101.05   17.14
 -10   3  -7    1.84    0.77
 -10  -3  -7    7.02    4.60
 -11   3  -7   11.90    5.85
 -11  -3  -7   16.90    6.95
 -11  -3  -7   15.68    6.47
 -11   3  -7   16.02    7.04
 -12   3  -7    4.89    4.77
 -12   3  -7    6.49    4.54
 -12  -3  -7    5.42    4.26
 -12  -3  -7   -2.69    5.23
 -13   3  -7    6.51    4.59
 -13   3  -7    6.10    5.18
 -13  -3  -7    3.97    4.00
 -14   3  -7    2.40    4.62
 -14   3  -7    1.07    3.20
 -14  -3  -7    0.75    1.22
 -15   3  -7   72.55   14.83
 -15  -3  -7   72.11   13.88
 -16   3  -7   20.45    7.32
 -16  -3  -7   28.19    9.01
 -17   3  -7    8.78    4.05
 -17  -3  -7    4.98    2.79
 -17  -3  -7    2.83    3.08
 -18  -3  -7    6.81    3.74
 -18  -3  -7    9.11    5.21
 -18   3  -7   11.56    5.62
 -19  -3  -7    2.55    3.95
 -19   3  -7    5.47    3.58
 -19  -3  -7    5.55    4.92
 -20  -3  -7    3.49    2.87
 -20  -3  -7    4.16    3.79
 -20   3  -7    6.20    4.22
 -21  -3  -7    1.61    0.78
 -21   3  -7    3.26    2.65
 -21  -3  -7    0.83    0.67
 -22  -3  -7    0.67    2.11
 -23  -3  -7    1.94    1.37
  29   4  -7    0.56    0.79
  28   4  -7   48.57    7.51
  27   4  -7   26.58    6.20
  27   4  -7   30.53    5.55
  26   4  -7    3.93    3.34
  26   4  -7    1.14    0.41
  25   4  -7    5.96    3.52
  24   4  -7   86.75   13.94
  23  -4  -7    5.16    4.69
  23   4  -7    5.67    4.89
  22   4  -7  225.12   24.09
  22  -4  -7  228.78   25.79
  21   4  -7  216.36   24.28
  21  -4  -7  229.19   25.65
  20  -4  -7   -0.14    2.20
 -20   4   7   -1.69    3.77
  20   4  -7    0.69    1.75
  19  -4  -7   16.46    6.70
 -19   4   7   28.03   10.51
  19   4  -7   17.81    6.66
 -19   4   7   14.61    7.11
 -18   4   7  167.97   21.34
  18   4  -7  180.31   21.85
  18  -4  -7  190.57   22.69
  17  -4  -7   27.02    9.04
 -17   4   7   24.21   10.07
  17   4  -7   32.38    9.62
  16   4  -7  430.86   32.96
 -16   4   7  442.19   37.77
  16  -4  -7  454.67   33.78
 -15   4   7  341.05   34.46
 -14   4   7   32.32   10.59
 -13   4   7   88.72   15.67
 -12   4   7  567.23   37.47
 -11   4   7  308.42   24.69
 -10   4   7  820.57   36.89
  -9   4   7 1939.77   52.70
  -8   4   7   16.45    5.22
  -7  -4   7   16.45    3.17
  -7   4   7   16.96    4.96
  -6  -4   7  551.56   19.78
  -6   4   7  563.51   25.86
   5   4  -7   17.22    6.23
  -5   4   7   42.53    7.06
   4   4  -7  398.47   26.84
   4   4  -7  369.47   14.67
   3   4  -7  128.36    9.80
   3   4  -7  134.24   14.86
   2   4  -7   97.40    9.13
   2   4  -7   95.13   12.66
  -2   4   7   62.06    8.31
   1   4  -7   35.78    7.69
  -1   4   7   49.09    7.62
   1   4  -7   34.32    6.01
   0   4   7  620.25   27.09
   0   4  -7  529.10   30.10
   0   4  -7  539.97   25.86
  -1   4  -7   89.45   12.70
  -1   4  -7   96.86   11.96
   2   4   7  365.00   21.30
  -2   4  -7  383.49   26.90
  -2   4  -7  403.82   26.29
  -3   4  -7  306.46   24.66
  -3  -4  -7  313.82   23.37
  -3   4  -7  270.89   22.92
  -4   4  -7   81.43   13.23
  -4  -4  -7   96.26   13.48
  -4   4  -7   79.27   13.14
  -5   4  -7    1.53    3.12
  -5   4  -7   -3.54    3.85
  -5  -4  -7    0.40    1.50
  -6   4  -7   44.50   10.46
  -6  -4  -7   57.50   10.92
  -6   4  -7   50.32   11.33
  -7   4  -7   10.25    5.69
  -7   4  -7    0.67    2.49
  -7  -4  -7   11.17    4.45
  -8  -4  -7  280.33   25.70
  -8   4  -7  314.85   30.19
  -9  -4  -7   81.60   14.35
  -9   4  -7  101.03   17.52
 -10   4  -7    8.08    4.07
 -10  -4  -7   12.66    5.49
 -10   4  -7    6.51    5.51
 -10  -4  -7    6.46    3.47
 -11   4  -7   -0.27    0.87
 -11  -4  -7   -0.38    1.94
 -12   4  -7   47.92   13.02
 -12   4  -7   55.64   13.28
 -12  -4  -7   64.52   13.09
 -13   4  -7   18.79    8.48
 -13   4  -7   41.89   11.67
 -13  -4  -7   37.93   10.28
 -14  -4  -7  130.85   19.00
 -14   4  -7  112.00   18.50
 -14   4  -7  116.83   15.02
 -15  -4  -7  189.46   23.40
 -15   4  -7  182.04   23.97
 -16  -4  -7    4.02    2.28
 -16   4  -7    9.17    5.55
 -17   4  -7    2.83    2.15
 -17  -4  -7    4.76    2.06
 -18   4  -7   73.41   13.87
 -18  -4  -7   75.46   13.65
 -18  -4  -7   74.40   11.74
 -19   4  -7   10.28    4.36
 -19  -4  -7   15.71    5.97
 -19  -4  -7    8.01    3.67
 -20  -4  -7   71.15   12.33
 -20  -4  -7   75.44   10.77
 -21  -4  -7   57.51   10.31
 -21  -4  -7   50.74    7.82
 -22  -4  -7    0.65    0.79
 -22  -4  -7   -0.06    1.32
 -23  -4  -7    0.35    0.42
  28   5  -7    0.73    0.69
  27   5  -7   25.51    6.01
  26   5  -7   27.57    6.68
  25   5  -7    9.80    4.71
  24   5  -7   48.51   10.57
  23   5  -7  100.86   15.80
  22   5  -7   28.21    8.65
  21   5  -7   36.71    9.90
  20   5  -7   62.60   13.42
  19  -5  -7   22.99    7.65
  19   5  -7   22.73    7.83
 -18   5   7   97.41   17.86
  18   5  -7  105.10   17.17
  18  -5  -7   85.77   15.76
  17   5  -7  427.01   35.18
 -17   5   7  476.68   39.17
  17  -5  -7  432.02   35.10
  16  -5  -7   34.38    9.94
  16   5  -7   25.52    7.97
 -15   5   7   66.94   15.31
  15   5  -7  102.49   16.40
  15  -5  -7   98.07   15.91
 -14   5   7  122.36   20.80
 -13   5   7   39.18   11.82
 -12   5   7  213.11   24.93
 -11   5   7  285.02   26.54
 -10   5   7  371.16   27.23
  -9   5   7   17.68    6.69
  -8   5   7   29.98    7.61
  -7   5   7   24.71    6.77
   6   5  -7  125.22   16.83
  -6   5   7   78.94   10.28
   5   5  -7 1668.19   59.88
  -5   5   7 1255.31   39.40
   4   5  -7  246.29   22.33
  -4   5   7  233.23   16.64
   3   5  -7  122.56    9.81
   3   5  -7  115.44   15.34
   2   5  -7   19.57    4.41
   2   5  -7   20.99    6.50
  -2   5   7    7.79    3.13
   1   5  -7  123.62   15.86
  -1   5   7   83.00    9.59
   1   5  -7  125.08   12.10
   0   5  -7   75.64   12.84
   0   5  -7   81.44   10.74
  -1   5  -7 1495.58   57.20
  -1   5  -7 1548.07   50.99
   2   5   7  655.38   27.95
  -2   5  -7  737.95   41.37
  -2   5  -7  694.81   36.89
  -3   5  -7   46.95   10.36
  -3   5  -7   61.39   11.92
   3   5   7   25.72    5.68
  -4   5  -7  174.40   21.46
  -4   5  -7  168.44   20.47
  -5   5  -7   -1.60    2.74
  -5   5  -7   -0.37    1.51
  -6   5  -7  105.80   17.60
  -6   5  -7  161.39   21.35
  -7   5  -7  602.93   42.95
  -7   5  -7  821.57   49.21
  -8   5  -7  153.56   21.49
  -8   5  -7  196.67   24.65
  -9   5  -7   18.47    5.82
  -9   5  -7   36.44   10.77
  -9   5  -7   24.25    8.58
  -9  -5  -7   29.25    8.72
 -10   5  -7   87.47   13.00
 -10   5  -7   85.79   16.22
 -10  -5  -7   99.84   16.02
 -10   5  -7  104.66   18.60
 -11   5  -7    0.49    1.56
 -11   5  -7   -1.18    1.51
 -11   5  -7    1.33    0.91
 -11  -5  -7    4.08    3.15
 -12   5  -7   31.72   10.72
 -12   5  -7   25.35    8.56
 -12   5  -7   16.57    5.82
 -12  -5  -7   19.46    7.10
 -13   5  -7  236.91   27.82
 -13  -5  -7  263.35   27.39
 -13   5  -7  225.87   20.81
 -14   5  -7  172.44   23.50
 -14  -5  -7  201.53   24.28
 -15   5  -7    2.74    2.48
 -15  -5  -7   -1.47    1.47
 -16   5  -7   18.79    7.62
 -16  -5  -7   31.76    9.62
 -17  -5  -7    2.55    2.94
 -18  -5  -7   22.50    7.37
 -18  -5  -7   18.74    5.96
 -19  -5  -7  138.97   17.67
 -19  -5  -7   99.26   13.09
 -20  -5  -7   50.32   10.00
 -20  -5  -7   44.54    8.12
 -21  -5  -7   -0.29    0.95
 -21  -5  -7    1.06    1.25
 -22  -5  -7    6.23    2.88
  27   6  -7    2.75    1.71
  26   6  -7    2.28    2.02
  25   6  -7    3.17    2.37
  24   6  -7   23.93    6.93
  23   6  -7   33.08    9.34
  22   6  -7    4.63    3.50
  21   6  -7    6.18    6.15
  20   6  -7    7.64    5.27
  19   6  -7    7.70    5.60
  18   6  -7    3.74    2.89
  17   6  -7   -3.63    1.62
 -17   6   7    7.24    7.02
 -16   6   7   -3.21    4.71
  16   6  -7   10.63    5.47
 -15   6   7    0.78    2.35
  15   6  -7    8.08    4.43
 -14   6   7   21.63   11.58
  14   6  -7   14.56    6.04
 -13   6   7   15.08   10.71
  13   6  -7   -2.70    4.32
 -12   6   7   19.74   11.23
 -11   6   7   55.27   13.07
 -10   6   7   -1.28    4.39
  -9   6   7    3.42    2.53
  -8   6   7    7.76    1.98
  -7   6   7   68.27   11.19
  -6   6   7   11.14    4.48
   6   6  -7    2.11    3.45
  -5   6   7    2.15    2.46
   5   6  -7    4.60    4.60
   4   6  -7   36.40    9.38
  -4   6   7  119.03   12.47
  -3   6   7   11.63    3.86
   3   6  -7   20.42    7.57
  -2   6   7  248.73   17.27
   2   6  -7  257.34   24.83
   1   6  -7   62.78   12.69
  -1   6   7   81.12    9.59
   1   6  -7   58.89    8.81
   0   6  -7  131.93   19.00
   0   6  -7  102.59   12.86
  -1   6  -7   77.18   12.28
  -1   6  -7   78.21   14.85
  -2   6  -7    8.43    5.58
  -2   6  -7    6.63    5.46
  -3   6  -7   29.32    9.45
  -3   6  -7   28.78    9.12
  -4   6  -7   42.16   10.66
  -4   6  -7   54.65   13.02
  -5   6  -7   54.34   13.44
  -5   6  -7   55.72   12.79
  -6   6  -7    4.03    3.66
  -6   6  -7   16.35    7.16
  -7   6  -7   -0.83    1.50
  -7   6  -7   -1.66    3.16
  -8   6  -7    3.93    4.14
  -8   6  -7    2.93    2.09
  -8   6  -7    5.37    3.07
  -9   6  -7   46.87   12.77
  -9   6  -7   22.13    6.40
 -10   6  -7   51.77   13.03
 -10   6  -7   31.42    7.73
 -10  -6  -7   41.24   11.04
 -11   6  -7   25.81    7.24
 -11   6  -7   21.37    8.38
 -11  -6  -7   18.79    6.81
 -12   6  -7    0.04    1.56
 -12  -6  -7   -5.49    3.99
 -13   6  -7   15.40    5.44
 -13  -6  -7    7.02    4.58
 -14  -6  -7    3.13    3.63
 -15  -6  -7   -1.02    2.38
 -16  -6  -7   29.27    8.75
 -17  -6  -7   14.03    5.68
 -18  -6  -7   -0.42    3.15
 -19  -6  -7   -0.35    1.80
 -19  -6  -7    3.01    2.99
 -20  -6  -7    5.95    3.02
 -20  -6  -7    5.01    3.06
 -21  -6  -7    1.39    1.64
 -21  -6  -7    0.17    0.96
  27   7  -7   15.73    3.63
  26   7  -7   22.19    5.12
  25   7  -7    1.84    1.47
  24   7  -7    8.54    4.03
  23   7  -7  126.34   16.35
  22   7  -7   38.55    9.34
  21   7  -7   18.79    7.71
  20   7  -7   10.90    6.34
  19   7  -7   20.11    8.14
  18   7  -7   11.10    6.23
  17   7  -7   70.20   14.75
 -16   7   7   85.73   16.39
  16   7  -7   46.40   11.87
 -15   7   7   50.96   10.64
  15   7  -7   48.99   12.52
 -14   7   7   12.54    3.82
  14   7  -7   35.66   10.12
 -13   7   7   17.69    7.70
  13   7  -7    0.52    2.66
 -12   7   7   28.22   11.96
  12   7  -7    3.36    3.38
 -11   7   7  491.48   40.61
  11   7  -7  362.64   29.66
 -10   7   7  317.44   32.26
  -9   7   7   28.97   11.85
  -8   7   7  107.24   18.13
  -7   7   7   37.54    9.35
  -6   7   7    2.32    4.39
   6   7  -7    7.97    5.68
   5   7  -7  681.06   44.66
  -5   7   7  826.27   38.58
   4   7  -7  252.57   26.88
  -4   7   7  452.50   27.12
   3   7  -7  146.12   20.45
  -3   7   7  156.04   15.30
   2   7  -7   79.53   14.84
  -1   7   7    3.48    3.40
   1   7  -7    1.91    1.29
   0   7  -7   50.35   12.63
  -1   7  -7 1250.70   63.25
  -1   7  -7 1291.21   51.90
  -2   7  -7  382.84   36.29
  -2   7  -7  322.35   28.08
  -3   7  -7   18.73    7.51
  -3   7  -7   14.65    6.61
  -4   7  -7   15.44    6.46
  -4   7  -7    9.03    4.98
  -5   7  -7    4.60    4.73
  -5   7  -7    1.46    1.19
  -5   7  -7   -1.36    3.34
  -6   7  -7   32.16   11.42
  -6   7  -7   47.39    9.89
  -6   7  -7   35.77   11.18
  -7   7  -7  224.86   30.35
  -7   7  -7  314.49   25.49
  -7   7  -7  268.84   30.78
  -8   7  -7  128.79   22.87
  -8   7  -7  186.31   19.78
  -8   7  -7  143.19   22.62
  -9   7  -7   58.36   14.25
  -9   7  -7   45.24    9.72
 -10   7  -7   61.08   14.86
 -10   7  -7   70.15   11.78
 -10  -7  -7   86.77   16.14
 -11   7  -7    7.52    3.53
 -11  -7  -7    1.56    1.94
 -12   7  -7    9.82    3.98
 -12  -7  -7   12.10    6.51
 -13   7  -7  160.06   16.64
 -13  -7  -7  133.98   20.16
 -14  -7  -7  141.50   20.33
 -15  -7  -7   45.92   11.23
 -16  -7  -7   63.24   12.82
 -17  -7  -7   -0.23    2.61
 -18  -7  -7   11.41    4.22
 -18  -7  -7   23.14    7.05
 -19  -7  -7   94.93   13.09
 -19  -7  -7   93.20   11.21
 -20  -7  -7   26.76    6.14
 -20  -7  -7   28.74    5.78
 -21  -7  -7    4.50    2.10
  26   8  -7    2.90    1.65
  25   8  -7    3.50    2.00
  24   8  -7   18.20    5.18
  23   8  -7   12.33    4.82
  22   8  -7  118.21   15.86
  21   8  -7   75.61   13.67
  20   8  -7   12.08    6.01
  19   8  -7   17.13    6.89
  18   8  -7   27.45    8.97
  17   8  -7    7.29    4.36
  16   8  -7  139.44   21.07
  15   8  -7   99.30   17.84
  14   8  -7    0.33    2.65
 -14   8   7   14.02    8.25
 -13   8   7   -1.06    5.96
  13   8  -7    8.76    5.04
  12   8  -7   40.73   10.08
  12   8  -7   37.58    7.60
 -11   8   7   61.43   11.88
  11   8  -7   74.38   10.71
  11   8  -7   44.64   10.94
 -10   8   7  155.02   21.68
  10   8  -7  236.66   18.79
  -9   8   7  492.89   39.56
   9   8  -7  573.87   28.60
   8   8  -7   39.35    9.43
  -8   8   7   85.64   18.27
   8   8  -7   72.75   10.00
   7   8  -7    7.61    3.21
  -7   8   7   32.87   13.92
   6   8  -7   94.08   18.16
   5   8  -7   47.58   13.39
   4   8  -7  352.38   34.64
   3   8  -7  171.23   23.89
  -2   8   7   24.02    7.89
   2   8  -7   31.58   10.05
   1   8  -7   26.43    9.43
   0   8  -7  117.89   14.15
   0   8  -7  125.09   21.21
  -1   8  -7   -0.65    0.97
  -1   8  -7    2.56    5.58
  -2   8  -7   86.98   18.41
  -2   8  -7   65.17   10.95
  -3   8  -7   53.93   10.03
  -3   8  -7   66.25   16.90
  -4   8  -7   61.67   11.23
  -4   8  -7   24.96    9.36
  -5   8  -7   16.26    7.85
  -5   8  -7   19.71    8.28
  -5   8  -7   29.05    8.63
  -6   8  -7   24.51    9.58
  -6   8  -7   30.76    8.29
  -6   8  -7   30.21   11.26
  -7   8  -7   -2.12    2.19
  -7   8  -7    0.10    3.31
  -7   8  -7   -1.13    2.65
  -8   8  -7   90.05   13.84
  -8   8  -7  112.66   22.90
  -8   8  -7  129.63   22.05
  -9   8  -7  194.14   20.03
 -10   8  -7   16.58    5.94
 -11   8  -7    8.92    3.72
 -11  -8  -7    7.96    4.46
 -12   8  -7   39.00    7.98
 -12  -8  -7   31.65    9.82
 -13  -8  -7   23.36    8.12
 -14  -8  -7   51.52   12.54
 -15  -8  -7   90.50   15.40
 -16  -8  -7    1.87    2.74
 -17  -8  -7   12.06    4.94
 -18  -8  -7   30.11    6.31
 -18  -8  -7   37.61    7.92
 -19  -8  -7    4.85    2.23
 -19  -8  -7    5.64    3.11
 -20  -8  -7   19.85    4.03
 -20  -8  -7   23.14    5.09
  24   9  -7    6.47    2.51
  23   9  -7   -0.81    0.70
  22   9  -7    3.86    3.30
  21   9  -7    2.01    1.82
  20   9  -7    8.21    4.08
  19   9  -7   39.78   10.87
  18   9  -7   63.93   13.42
  17   9  -7    1.25    1.32
  16   9  -7    2.28    4.78
 -16  -9   7    5.74    4.80
  15   9  -7    1.29    2.81
  14   9  -7    2.23    2.12
  14   9  -7   -0.12    2.28
  13   9  -7   63.54   10.22
  13   9  -7   58.11   13.64
  12   9  -7   45.81    8.53
  12   9  -7   44.45   11.72
  11   9  -7   59.02   13.24
  11   9  -7   95.58   12.50
  10   9  -7  207.29   24.00
  10   9  -7  143.13   15.35
   9   9  -7    3.90    3.20
   9   9  -7    0.17    2.46
   8   9  -7   11.29    4.46
   8   9  -7    0.06    2.19
   7   9  -7   69.50   10.27
   6   9  -7   28.12   10.41
   6   9  -7    9.88    3.71
   5   9  -7    7.00    6.22
   5   9  -7   41.04    8.06
   4   9  -7   19.67    9.52
  -4   9   7   30.47    9.90
   4   9  -7   50.25    9.03
   3   9  -7    4.03    1.77
  -3   9   7    1.32    0.69
   3   9  -7    0.97    1.53
   2   9  -7    0.42    2.42
  -2   9   7    0.14    2.06
   2   9  -7    0.23    1.30
   1   9  -7    2.93    2.25
   1   9  -7    5.56    4.91
   0   9  -7    8.81    7.28
   0   9  -7    4.37    2.92
  -1   9  -7   10.62    8.66
  -1   9  -7   20.94    6.60
  -2   9  -7    1.04    2.87
  -2   9  -7    6.36    4.04
  -3   9  -7    3.85    4.43
  -3   9  -7    9.40    4.62
  -4   9  -7   -0.15    3.07
  -4   9  -7    1.16    1.09
   5   9   7   13.56    5.81
  -5   9  -7   16.04    5.56
  -5   9  -7   25.86   12.34
  -6   9  -7    4.67    4.59
  -7   9  -7    2.06    3.82
  -8   9  -7   51.52   10.23
  -9   9  -7    1.48    1.50
 -10   9  -7   -2.79    2.43
 -10  -9  -7   -3.88    3.54
 -11   9  -7   -1.94    2.32
 -11  -9  -7   -2.89    1.65
 -12   9  -7    6.74    3.43
 -12  -9  -7    9.67    4.84
 -13  -9  -7   -0.58    2.49
 -14  -9  -7   14.45    5.82
 -15  -9  -7    6.82    3.82
 -16  -9  -7   -2.56    3.40
 -17  -9  -7    1.32    0.72
 -17  -9  -7    0.52    1.50
 -18  -9  -7    1.18    1.25
 -18  -9  -7    0.54    0.84
  23  10  -7   -2.52    1.69
  22  10  -7   40.00    7.38
  21  10  -7   16.65    5.47
  20  10  -7   -0.04    1.06
  19  10  -7    8.54    4.17
  18  10  -7   65.99   12.82
  17  10  -7    7.16    5.76
  16  10  -7   68.09   14.06
 -15 -10   7   65.63   13.85
  15  10  -7   59.21   13.00
  14  10  -7    3.81    3.75
  13  10  -7    0.19    3.10
  13  10  -7   12.56    4.52
  12  10  -7   66.44   10.63
  12  10  -7   57.11   13.29
  11  10  -7   -0.08    0.82
  11  10  -7    3.88    4.08
  10  10  -7  112.40   13.76
  10  10  -7   92.60   16.42
   9  10  -7   14.47    4.66
   9  10  -7    7.33    4.68
   8  10  -7    1.82    2.21
   8  10  -7    1.39    1.93
   7  10  -7    6.77    5.04
   7  10  -7   16.69    5.09
   6  10  -7   43.54    8.33
  -6  10   7   36.24   11.38
   5  10  -7   20.89   10.27
   5  10  -7    7.28    4.54
   4  10  -7  178.37   17.86
  -4  10   7  151.43   16.12
   4  10  -7  157.44   26.52
   3  10  -7  181.13   18.09
   3  10  -7  139.84   25.14
   2  10  -7   -3.08    5.03
   2  10  -7    0.95    1.56
   1  10  -7    8.69    3.97
   1  10  -7    0.65    3.40
   0  10  -7   29.68    7.75
  -1  10  -7    9.79    4.98
  -2  10  -7   53.93   10.57
  -3  10  -7   38.29    9.18
  -4  10  -7    6.47    3.88
  -5  10  -7    0.29    0.87
   5  10   7   -4.98    4.45
  -6  10  -7   52.01   10.40
   6  10   7   43.54   10.11
  -7  10  -7   11.05    4.66
  -8  10  -7  105.62   14.20
  -9  10  -7   27.89    6.86
 -10  10  -7    0.97    0.60
 -10 -10  -7    0.14    1.77
 -11  10  -7    8.74    3.45
 -11 -10  -7    3.19    2.51
 -12 -10  -7   40.65   10.40
 -13 -10  -7    1.14    3.80
 -14 -10  -7   58.61   11.09
 -15 -10  -7   11.54    4.20
 -16 -10  -7    1.14    1.15
 -16 -10  -7   -0.23    1.47
 -17 -10  -7   -0.86    1.02
 -17 -10  -7   -2.40    1.94
  22  11  -7    0.40    0.88
  21  11  -7   15.17    4.20
  21  11  -7    9.35    3.11
  20  11  -7    7.12    3.39
  19  11  -7    2.26    2.65
  18  11  -7    9.59    4.43
  17  11  -7   55.80   11.09
  16  11  -7    8.57    4.14
  15  11  -7   12.10    5.59
  14  11  -7    5.35    3.27
  13  11  -7   -3.45    4.90
  12  11  -7   64.43   10.16
  12  11  -7   38.52   10.83
  11  11  -7   87.83   12.01
  11  11  -7   82.25   15.61
  10  11  -7    6.66    3.19
  10  11  -7    3.45    3.19
   9  11  -7   10.67    3.75
   9  11  -7   12.55    6.47
   8  11  -7   -1.89    2.76
   8  11  -7    2.15    1.80
   7  11  -7    0.79    1.41
   7  11  -7   -0.93    2.23
   6  11  -7   32.21    9.48
   6  11  -7   26.89    7.12
   5  11  -7   77.01   12.09
   4  11  -7   27.19    7.14
   3  11  -7    0.70    1.66
   2  11  -7   10.27    4.05
   1  11  -7    1.04    1.06
   0  11  -7   51.82   10.22
  -1  11  -7   65.35   11.60
  -2  11  -7   27.48    7.55
  -3  11  -7   -0.72    2.21
  -4  11  -7    4.23    2.32
   4  11   7    3.43    1.46
  -5  11  -7   -2.75    3.22
   5  11   7   -0.49    2.53
  -6  11  -7   16.23    5.26
   6  11   7   16.54    5.69
  -7  11  -7   44.48    9.02
   7  11   7   76.65   12.37
  -8  11  -7   11.51    4.18
  -9  11  -7    5.92    3.38
 -10  11  -7    5.28    2.90
 -10 -11  -7    6.95    4.30
 -11 -11  -7    0.47    1.91
 -12 -11  -7    9.98    4.77
 -13 -11  -7   47.62    9.29
 -14 -11  -7   17.18    4.44
 -14 -11  -7   15.71    5.23
 -15 -11  -7    0.77    0.96
 -15 -11  -7   -0.82    1.18
  20  12  -7    2.01    1.20
  19  12  -7   -0.92    1.14
  19  12  -7    2.56    1.48
  18  12  -7    6.73    3.16
  18  12  -7    7.09    2.70
  17  12  -7   10.98    4.26
  17  12  -7   11.65    3.99
  16  12  -7    0.38    1.20
  16  12  -7    1.75    2.17
  15  12  -7    1.93    1.27
  15  12  -7    2.09    2.47
  14  12  -7    5.12    3.17
  14  12  -7    4.89    3.82
  13  12  -7    1.33    1.88
  13  12  -7    2.55    1.74
  12  12  -7    0.70    2.49
  12  12  -7    4.78    2.98
  11  12  -7   12.89    4.53
  11  12  -7   12.32    6.04
  10  12  -7    0.46    0.96
  10  12  -7    6.69    4.86
   9  12  -7    1.23    2.61
   9  12  -7    1.29    2.53
   8  12  -7    4.22    2.92
   8  12  -7   -0.42    2.34
   7  12  -7   -0.50    0.72
   7  12  -7   -2.43    3.27
   6  12  -7   10.94    3.91
   6  12  -7   -0.56    0.87
   5  12  -7    2.74    3.48
   5  12  -7    4.45    3.33
   4  12  -7   12.79    5.14
   3  12  -7    2.06    2.84
   2  12  -7   15.76    5.16
   1  12  -7   12.47    4.80
   0  12  -7   -0.69    2.61
  -1  12  -7    6.32    4.26
  -2  12  -7    2.30    2.65
  -3  12  -7    4.25    2.57
   3  12   7   14.88    5.13
  -4  12  -7   13.85    5.09
   4  12   7    9.72    4.27
  -5  12  -7    2.99    2.67
   5  12   7    0.29    1.32
  -6  12  -7    7.64    3.21
   6  12   7    4.91    2.95
  -7  12  -7    0.84    1.57
  -8  12  -7   17.29    5.00
  -9  12  -7   -0.64    0.95
  -9 -12  -7    4.52    3.88
 -10 -12  -7   14.01    5.44
 -11 -12  -7   11.31    4.30
 -12 -12  -7   -0.72    1.53
 -13 -12  -7    3.26    2.17
  17  13  -7   10.59    3.30
  16  13  -7   11.26    3.75
  15  13  -7    0.88    0.96
  14  13  -7   -2.39    2.15
  13  13  -7    8.62    3.88
  12  13  -7    0.03    1.70
  11  13  -7   13.39    4.94
  10  13  -7    8.84    3.35
  10  13  -7    8.26    4.49
   9  13  -7   -1.50    1.33
   9  13  -7    2.21    2.89
   8  13  -7   -1.85    2.60
   8  13  -7   -0.42    0.87
   7  13  -7    0.42    1.68
   7  13  -7    2.90    2.61
   6  13  -7    1.69    1.70
   6  13  -7    1.30    3.22
   5  13  -7   49.68    8.89
   5  13  -7   19.57    7.02
   4  13  -7   37.42    7.75
   4  13  -7   16.13    6.04
   3  13  -7    7.21    4.05
   3  13  -7    3.29    1.69
   2  13  -7    6.37    3.40
   2  13  -7    2.60    1.09
   1  13  -7    5.97    2.93
   0  13  -7    1.92    2.39
   1  13   7   21.85    6.63
  -1  13  -7   43.68    8.61
  -2  13  -7   21.87    5.90
   2  13   7    8.89    4.13
  -3  13  -7   -2.16    2.05
   3  13   7    7.10    3.43
  -4  13  -7    6.77    3.13
   4  13   7    4.89    2.39
   5  13   7    0.74    1.11
  -5  13  -7    0.92    1.27
  -6  13  -7    1.51    1.01
  -7  13  -7   25.06    5.19
  -8  13  -7   13.64    3.43
  -8 -13  -7    8.10    3.34
  -9 -13  -7    1.41    0.88
 -10 -13  -7    2.85    2.34
 -11 -13  -7    0.06    0.83
  14  14  -7    1.16    1.13
  13  14  -7    3.80    1.88
  12  14  -7    0.05    1.51
  11  14  -7    2.12    2.05
  10  14  -7   19.19    5.16
   9  14  -7    1.92    2.21
   8  14  -7    0.96    0.40
   8  14  -7   -1.24    1.56
   7  14  -7    5.40    2.48
   7  14  -7    3.75    3.07
   6  14  -7    7.64    3.25
   6  14  -7    7.10    4.23
   5  14  -7    2.29    1.77
   5  14  -7    2.20    2.33
   4  14  -7    9.16    3.49
   4  14  -7   16.25    5.17
   3  14  -7   16.87    4.82
   3  14  -7   18.75    5.42
   2  14  -7    6.04    2.60
   2  14  -7    0.73    1.43
  -1  14   7    0.54    1.09
   1  14  -7    0.61    0.86
   0  14   7    8.01    4.17
   0  14  -7    5.82    2.98
   0  14  -7   10.25    4.09
  -1  14  -7   -0.31    1.13
   1  14   7    0.18    1.84
  -1  14  -7    2.70    2.80
   2  14   7   11.64    3.94
  -2  14  -7   12.95    3.94
  -2  14  -7   14.75    4.52
  -3  14  -7   14.52    4.02
   3  14   7   14.15    3.71
  -4  14  -7    7.65    2.75
   4  14   7    0.60    0.61
  -5  14  -7    0.95    0.79
  -6  14  -7   -0.46    0.69
  -6 -14  -7   -0.70    1.11
  -7 -14  -7    1.05    1.33
   7  15  -7    4.72    2.23
   6  15  -7    2.78    2.01
  -5  15   7    1.79    1.10
   5  15  -7    2.06    1.41
  -4  15   7    2.38    2.10
   4  15  -7    0.60    0.93
   4  15  -7    2.28    1.65
   3  15  -7    0.50    0.59
  -3  15   7    1.02    1.66
   2  15  -7    0.29    0.43
  -2  15   7   -1.78    1.51
   1  15  -7    1.48    0.74
  -1  15   7    1.13    0.91
   0  15  -7    0.56    0.46
  -1  15  -7    2.72    1.37
  30   0  -8   51.51    6.55
  29   0  -8   38.81    6.97
  28   0  -8    0.32    1.28
  27   0  -8    0.72    1.82
  26   0  -8   22.65    6.63
  25   0  -8    6.08    4.27
  24   0  -8  276.16   26.17
  23   0  -8  327.34   28.95
  22   0  -8   71.67   13.65
  21   0  -8  317.45   28.31
  20   0  -8  371.53   30.52
  19   0  -8   79.67   13.69
  18   0  -8  343.25   27.95
 -18   0   8  341.33   29.32
 -17   0   8 1534.06   64.07
 -16   0   8  138.51   20.20
 -15   0   8   29.55    9.53
 -14   0   8  246.55   22.99
 -13   0   8  316.81   22.86
 -12   0   8  718.45   31.44
 -11   0   8 2113.61   52.50
 -10   0   8   35.51    6.51
  -9   0   8   49.06    7.56
  -8   0   8  267.91   17.47
  -7   0   8   21.22    5.07
  -6   0   8 2957.54   58.50
  -5   0   8 4500.52   71.49
   4   0  -8  213.93   14.89
   3   0  -8 1172.76   33.94
   2   0  -8   91.26    9.93
   1   0  -8  403.11   21.41
   0   0  -8 1444.75   41.70
  -1   0  -8 1934.30   50.21
  -2   0  -8  241.28   18.87
  -3   0  -8  290.11   21.98
  -4   0  -8  619.10   33.80
  -5   0  -8  329.38   26.25
  -6   0  -8 1978.45   68.38
  -7   0  -8 2493.69   80.89
  -8   0  -8  110.95   17.50
  -9   0  -8   63.57   14.17
 -10   0  -8  776.86   50.35
 -11   0  -8  250.74   23.56
 -11   0  -8  275.66   30.88
 -11   0  -8  245.75   21.63
 -12   0  -8   93.44   18.46
 -12   0  -8   95.11   15.03
 -12   0  -8   92.10   13.30
 -13   0  -8  356.58   36.51
 -13   0  -8  368.13   30.75
 -13   0  -8  359.88   26.58
 -14   0  -8   23.65    7.12
 -14   0  -8   22.18    7.84
 -14   0  -8   20.75    9.21
 -15   0  -8    0.68    1.16
 -15   0  -8    3.39    4.22
 -16   0  -8   92.94   16.08
 -16   0  -8   91.41   12.75
 -17   0  -8   19.81    5.53
 -17   0  -8   21.49    7.47
 -18   0  -8   78.48   14.05
 -19   0  -8  137.62   18.28
 -20   0  -8   26.91    7.42
 -21   0  -8    0.98    1.62
 -22   0  -8   69.43   10.67
 -23   0  -8   18.23    4.62
  30   1  -8   12.42    3.13
  29   1  -8    4.72    2.64
  28  -1  -8    6.18    3.26
  28   1  -8    9.27    3.85
  27   1  -8    2.67    2.12
  27  -1  -8    4.09    2.75
  26  -1  -8    5.51    3.06
  26   1  -8    9.12    4.77
  25  -1  -8   30.43    8.24
  25   1  -8   19.64    6.65
  24   1  -8    3.26    3.48
  24  -1  -8    3.15    3.47
  23  -1  -8   40.63   10.76
  23   1  -8   29.00    8.62
  22   1  -8  100.09   15.89
  22  -1  -8   94.96   15.73
  21  -1  -8    1.28    2.61
  21   1  -8    2.71    3.21
  20  -1  -8  179.17   21.26
  20   1  -8  172.19   20.82
 -20   1   8  230.85   25.35
  19  -1  -8  173.48   20.67
  19   1  -8  167.62   19.92
 -19   1   8  175.37   22.10
  18  -1  -8  202.82   21.50
  18   1  -8  201.16   21.40
 -18   1   8  233.51   26.26
 -17   1   8   96.92   17.51
 -16   1   8  164.64   22.90
 -16  -1   8  193.92   21.59
 -15   1   8   -0.22    1.84
 -15  -1   8    0.83    1.77
 -14   1   8    7.74    5.49
 -14  -1   8    1.97    2.81
 -13   1   8  265.31   21.85
 -13  -1   8  280.94   20.53
 -12  -1   8  151.11   13.78
 -12   1   8  152.57   15.27
 -11  -1   8  164.88   13.92
 -11   1   8  169.63   15.35
 -10  -1   8   26.38    5.37
 -10   1   8   27.12    6.18
  -9  -1   8   28.38    8.86
  -9   1   8   25.88    5.88
  -8   1   8   15.70    4.45
  -8  -1   8   13.65    3.63
  -7   1   8  179.21   14.52
  -7  -1   8  186.31   14.05
  -6  -1   8  236.39   15.81
  -6   1   8  263.87   17.83
  -5   1   8    4.82    2.44
   5   1  -8    2.58    1.83
  -4   1   8    1.97    1.43
   4   1  -8   12.79    3.42
   3   1  -8   34.24    5.77
   3  -1  -8   35.07    6.31
   2   1  -8   90.17    9.54
   2  -1  -8  108.27   11.12
   1  -1  -8  938.56   33.95
   1   1  -8  928.90   31.58
   0   1  -8  505.78   24.53
   0  -1  -8  524.96   25.92
  -1   1  -8  119.95   12.77
  -1  -1  -8  122.20   12.95
  -2   1  -8  673.40   32.34
  -2  -1  -8  649.95   31.22
  -3   1  -8  122.36   14.52
  -3  -1  -8  111.72   13.39
  -4   1  -8  121.71   15.52
  -4  -1  -8  115.75   14.29
  -5   1  -8  574.41   35.66
  -5  -1  -8  576.85   33.60
  -6   1  -8  658.92   40.05
  -6  -1  -8  619.59   37.07
  -7   1  -8  117.91   17.97
  -7  -1  -8  103.91   15.77
  -8   1  -8    6.08    4.35
  -8  -1  -8    1.20    1.97
  -9   1  -8   35.02   10.36
  -9  -1  -8   29.57    9.38
 -10   1  -8    7.55    5.05
 -10  -1  -8    4.60    5.03
 -11   1  -8  242.32   29.42
 -11  -1  -8  225.91   27.34
 -11   1  -8  209.00   22.03
 -11  -1  -8  226.12   22.40
 -12   1  -8  125.33   21.58
 -12   1  -8  107.63   16.30
 -12  -1  -8  104.88   15.93
 -12  -1  -8  104.11   19.39
 -12   1  -8  107.32   14.06
 -13   1  -8    1.83    2.14
 -13  -1  -8    2.71    1.87
 -13  -1  -8   10.13    6.64
 -13   1  -8    0.47    2.21
 -13  -1  -8   -0.32    1.69
 -13   1  -8    3.43    4.31
 -14  -1  -8   66.41   15.68
 -14   1  -8   64.34   13.16
 -14  -1  -8   75.51   13.58
 -14   1  -8   68.70   16.54
 -14   1  -8   65.31   10.83
 -14  -1  -8   69.50   12.16
 -15  -1  -8    4.73    2.29
 -15   1  -8    3.58    3.98
 -15  -1  -8    3.47    3.13
 -16  -1  -8   20.25    6.28
 -16   1  -8   20.17    7.88
 -16  -1  -8   13.19    5.87
 -17  -1  -8   62.35   12.86
 -17   1  -8   60.20   12.46
 -17  -1  -8   65.25   10.81
 -18  -1  -8   37.44    7.98
 -18   1  -8   28.18    8.44
 -18  -1  -8   36.71    9.70
 -19  -1  -8    0.43    1.78
 -19  -1  -8    0.38    1.55
 -20   1  -8   15.58    6.09
 -20  -1  -8   12.00    5.10
 -21   1  -8    3.26    2.88
 -21  -1  -8    2.51    3.42
 -22  -1  -8    9.11    4.12
 -22   1  -8    9.40    3.97
 -23  -1  -8   18.80    4.63
  29   2  -8   10.92    3.63
  29   2  -8   13.57    3.50
  28   2  -8    5.12    2.99
  27   2  -8    1.46    1.65
  27  -2  -8    0.35    0.81
  26  -2  -8   12.18    5.67
  26   2  -8   10.53    4.62
  25  -2  -8    4.21    2.58
  25   2  -8    2.16    2.16
  24   2  -8   93.92   15.12
  24  -2  -8   75.39   13.75
  23   2  -8  143.46   19.12
  23  -2  -8  156.34   20.34
  22  -2  -8   18.66    7.47
  22   2  -8   16.74    7.06
  21  -2  -8    5.41    3.90
  21   2  -8    0.35    2.21
  20   2  -8   68.04   13.15
 -20   2   8   86.43   16.30
  20  -2  -8   67.09   13.29
 -19   2   8    9.91    6.81
  19  -2  -8   19.21    7.32
  19   2  -8   12.13    5.23
  18   2  -8   95.40   15.55
 -18   2   8  109.04   19.16
  18  -2  -8  108.72   16.68
  17   2  -8  265.12   24.43
 -17   2   8  326.81   33.13
  17  -2  -8  254.49   24.25
 -16   2   8   31.40   10.92
 -15   2   8    1.74    4.39
 -14  -2   8    9.66    2.80
 -14   2   8    9.94    3.20
 -13   2   8  221.86   21.05
 -13  -2   8  217.41   18.16
 -12   2   8  134.77   15.76
 -12  -2   8  154.09   13.33
 -11   2   8  259.68   19.71
 -11  -2   8  269.99   16.63
 -10   2   8  470.59   26.02
 -10  -2   8  474.53   21.72
  -9   2   8   36.74    8.28
  -9  -2   8   52.82    8.30
  -8  -2   8  153.40   12.11
  -8   2   8  159.24   14.28
  -7   2   8   96.46   11.17
  -7  -2   8   95.85    9.67
  -6  -2   8  655.05   25.49
  -6   2   8  742.23   30.06
  -5   2   8  346.36   20.82
   5   2  -8  185.38   11.33
   4   2  -8  134.26   10.40
  -4   2   8   98.20   11.19
  -3   2   8   28.63    5.97
   3   2  -8   13.28    3.53
   2   2  -8  114.09   10.55
   2  -2  -8  108.92   11.51
   1   2  -8   28.46    6.08
   1  -2  -8   22.31    5.19
   1   2  -8   21.57    4.90
   0   2  -8   67.57   10.00
   0   2  -8   69.00    9.41
   0  -2  -8   71.84   10.12
  -1   2  -8  191.16   16.59
  -1   2  -8  209.05   16.71
  -1  -2  -8  189.32   16.72
  -2   2  -8    2.93    1.30
  -2  -2  -8    2.01    1.19
  -3   2  -8    0.59    1.25
  -3   2  -8    1.46    0.84
  -3  -2  -8    1.09    1.09
  -4  -2  -8   -0.22    0.96
  -4   2  -8    1.43    1.55
  -4   2  -8   -0.22    0.93
  -5  -2  -8   19.66    5.55
  -5   2  -8   18.92    6.63
  -6  -2  -8   54.08   10.72
  -6   2  -8   51.79   11.47
  -7  -2  -8  518.06   35.34
  -7   2  -8  550.13   39.47
  -8  -2  -8   23.13    7.99
  -8   2  -8   31.01    9.29
  -9  -2  -8    0.73    2.17
  -9   2  -8    2.47    2.38
 -10  -2  -8   56.16   13.09
 -10   2  -8   54.03   13.34
 -11   2  -8   87.16   17.91
 -11  -2  -8   83.07   13.53
 -11   2  -8   80.50   14.24
 -11  -2  -8   74.40   15.77
 -12   2  -8    7.33    3.67
 -12  -2  -8   -2.10    3.99
 -12   2  -8    2.35    1.09
 -12  -2  -8    2.88    2.26
 -13  -2  -8   69.05   13.33
 -13   2  -8   72.78   14.13
 -13  -2  -8   59.02   14.06
 -13   2  -8   58.05   14.95
 -14   2  -8    1.84    2.89
 -14  -2  -8    6.02    3.99
 -15  -2  -8   16.71    5.78
 -15   2  -8   10.85    6.00
 -15  -2  -8   12.52    4.89
 -16  -2  -8   17.37    6.82
 -16  -2  -8   11.09    4.66
 -16   2  -8   14.60    7.07
 -17   2  -8   49.91   11.97
 -17  -2  -8   52.27   11.77
 -17  -2  -8   55.12   10.25
 -18  -2  -8    4.34    3.48
 -18   2  -8    2.95    3.74
 -18  -2  -8    3.63    2.94
 -19  -2  -8   32.59    6.97
 -19   2  -8   28.55    8.10
 -19  -2  -8   19.34    6.81
 -20  -2  -8   10.19    3.74
 -20   2  -8   13.23    5.12
 -20  -2  -8    6.40    4.27
 -21  -2  -8    2.52    2.70
 -21   2  -8    3.31    2.60
 -22  -2  -8   17.36    5.23
 -23  -2  -8    7.33    2.84
  29   3  -8   37.66    6.38
  28   3  -8   50.22    7.25
  28   3  -8   58.47    9.06
  27   3  -8    1.62    2.20
  26   3  -8   -0.24    1.06
  25   3  -8  120.27   16.26
  25  -3  -8  130.27   17.35
  24   3  -8   75.99   13.67
  24  -3  -8   74.19   13.57
  23   3  -8   68.18   13.11
  23  -3  -8   69.92   13.81
  22   3  -8  176.88   21.40
  22  -3  -8  167.95   21.53
  21  -3  -8    2.00    3.52
  21   3  -8    2.43    2.14
  20  -3  -8    4.05    2.98
 -20   3   8    6.18    5.12
  20   3  -8    7.20    4.76
  19   3  -8  407.48   32.58
 -19   3   8  456.28   38.59
  19  -3  -8  415.82   33.36
  18   3  -8  114.80   16.87
  18  -3  -8  119.09   17.50
 -17   3   8  137.70   22.62
  17   3  -8  198.10   21.98
  17  -3  -8  198.24   21.98
 -16   3   8  336.55   35.66
 -15   3   8   17.13    7.82
 -14   3   8   10.95    5.45
 -13   3   8  302.27   26.33
 -12   3   8  519.57   31.21
 -11  -3   8   34.96    5.60
 -11   3   8   29.04    7.51
 -10  -3   8  294.57   15.77
 -10   3   8  280.62   20.21
  -9  -3   8   16.57    3.81
  -9   3   8   15.99    5.19
  -8  -3   8  218.60   13.74
  -8   3   8  225.93   17.32
  -7  -3   8  230.27   14.58
  -7   3   8  236.89   17.52
  -6   3   8  563.25   26.71
  -6  -3   8  534.25   22.64
  -5   3   8   75.47    9.68
   5   3  -8  133.43    9.12
   4   3  -8  252.01   13.93
  -4   3   8  241.66   17.56
  -3   3   8   38.02    6.91
   3   3  -8   42.30    5.99
   3   3  -8   48.79    8.76
   2   3  -8    2.69    2.05
   2   3  -8    5.62    2.30
   1   3  -8 1751.04   44.58
   1   3  -8 1740.25   52.56
  -1   3   8 1690.54   47.60
   0   3  -8 1875.67   49.29
   0   3  -8 1947.77   55.73
   0  -3  -8 1826.30   52.71
  -1  -3  -8    2.01    2.29
  -1   3  -8    4.07    2.49
  -1   3  -8    7.12    3.85
  -2   3  -8  593.21   31.84
  -2  -3  -8  592.92   31.16
  -2   3  -8  596.24   32.58
  -3  -3  -8   39.87    8.43
  -3   3  -8   46.60    9.21
  -3   3  -8   36.19    8.08
  -4  -3  -8   21.31    6.26
  -4   3  -8   24.05    6.40
  -4   3  -8   24.48    7.46
  -5  -3  -8  345.59   26.71
  -5   3  -8  291.79   23.75
  -5   3  -8  319.83   28.42
  -6  -3  -8  725.85   40.31
  -6   3  -8  734.23   45.87
  -7   3  -8    2.52    3.90
  -7  -3  -8    2.38    3.12
  -8  -3  -8  104.72   16.32
  -8   3  -8  123.18   19.60
  -9   3  -8   -0.78    1.43
  -9  -3  -8   -7.25    4.48
 -10   3  -8   37.44   11.15
 -10   3  -8   28.96    8.86
 -10  -3  -8   32.63    8.61
 -10  -3  -8   37.79   10.39
 -11   3  -8  485.60   41.62
 -11  -3  -8  462.48   38.29
 -11   3  -8  399.00   33.14
 -11  -3  -8  422.52   31.48
 -12   3  -8  335.50   35.42
 -12  -3  -8  323.14   32.63
 -12   3  -8  320.72   29.84
 -12  -3  -8  320.31   28.47
 -13   3  -8    2.72    4.48
 -13   3  -8    2.97    3.88
 -13  -3  -8   -1.52    2.10
 -14  -3  -8   70.55   13.83
 -14   3  -8   60.99   13.88
 -15   3  -8   29.47   10.08
 -15  -3  -8   27.09    9.07
 -16  -3  -8    2.28    2.90
 -16   3  -8   10.77    5.09
 -16  -3  -8   10.77    6.02
 -17  -3  -8  281.88   27.12
 -17   3  -8  284.98   28.03
 -17  -3  -8  250.57   22.10
 -18   3  -8  252.58   25.52
 -18  -3  -8  250.79   25.02
 -18  -3  -8  222.40   20.07
 -19  -3  -8   -0.24    1.91
 -19  -3  -8    0.67    2.78
 -19   3  -8    7.21    5.18
 -20   3  -8   64.11   11.29
 -20  -3  -8   73.01   12.20
 -20  -3  -8   57.28    8.76
 -21  -3  -8    0.84    1.27
 -21  -3  -8    3.49    2.00
 -22  -3  -8    0.56    1.14
  29   4  -8    2.99    1.65
  28   4  -8    1.59    1.46
  27   4  -8    3.68    2.58
  27   4  -8    1.41    1.46
  26   4  -8    1.33    1.13
  26   4  -8   -1.13    1.80
  25   4  -8    9.31    4.98
  24   4  -8   27.67    8.47
  23  -4  -8    9.66    4.59
  23   4  -8   14.31    5.51
  22  -4  -8    1.82    1.96
  22   4  -8   -0.09    1.25
  21  -4  -8    3.11    2.69
  21   4  -8    3.59    2.67
  20  -4  -8   51.72   11.90
  20   4  -8   50.58   11.50
  19  -4  -8    7.36    4.53
 -19   4   8   10.09    7.02
  19   4  -8    5.81    3.40
 -18   4   8  139.91   22.33
  18   4  -8  146.81   19.80
  18  -4  -8  149.01   20.31
  17   4  -8  150.39   19.83
 -17   4   8  133.95   22.35
  17  -4  -8  147.85   19.78
  16  -4  -8   11.00    5.33
 -16   4   8   19.72   10.30
  16   4  -8   15.23    6.59
 -15   4   8    5.53    4.96
 -14   4   8    7.12    2.88
 -13   4   8  168.50   21.41
 -12   4   8  134.79   17.27
 -11   4   8   66.98   11.28
 -10   4   8  177.82   16.86
  -9   4   8   21.68    5.71
  -8   4   8  141.36   14.28
  -7   4   8  129.64   13.32
  -7  -4   8  130.24   10.46
  -6   4   8  171.66   14.93
  -6  -4   8  174.52   12.75
  -5   4   8  203.46   16.26
   4   4  -8    1.09    0.96
  -4   4   8    1.23    1.77
   4   4  -8    1.36    1.92
  -3   4   8   -0.13    1.00
   3   4  -8    7.73    4.00
   3   4  -8   11.29    3.24
   2   4  -8   56.72    7.60
   2   4  -8   56.83   10.30
  -1   4   8   40.26    7.32
   1   4  -8   24.98    7.04
   1   4  -8   26.01    5.54
   0   4  -8  289.68   23.87
   0   4  -8  308.03   20.93
  -1   4  -8  301.51   24.80
  -1   4  -8  331.41   23.74
   2   4   8  119.31   13.11
  -2   4  -8   89.08   13.66
  -2  -4  -8   85.28   12.56
  -2   4  -8   74.24   11.82
  -3   4  -8    0.90    0.59
  -3   4  -8    2.55    3.19
  -3  -4  -8    1.89    1.52
  -4   4  -8    8.57    3.44
  -4   4  -8    8.67    4.27
  -4  -4  -8   13.14    5.45
  -5   4  -8   -1.48    1.22
  -5   4  -8    0.55    1.45
  -5  -4  -8    0.46    1.48
  -6  -4  -8   85.68   14.24
  -6   4  -8   56.77   12.15
  -6   4  -8   76.28   14.99
  -7  -4  -8  205.33   22.46
  -7   4  -8  220.66   26.17
  -8   4  -8   36.25   10.63
  -8  -4  -8   26.26    8.25
  -9   4  -8   12.65    5.63
  -9  -4  -8    7.09    4.66
  -9  -4  -8    9.79    3.54
 -10   4  -8   22.73    8.85
 -10   4  -8   20.07    6.95
 -10  -4  -8   17.68    6.17
 -10  -4  -8   20.06    7.91
 -11   4  -8   53.42   13.93
 -11  -4  -8   55.59   11.96
 -11   4  -8   65.83   13.83
 -12   4  -8    4.82    1.22
 -12  -4  -8    2.60    1.39
 -12   4  -8    2.53    4.64
 -13   4  -8   30.39    9.49
 -13  -4  -8   29.91    8.71
 -14   4  -8   65.02   11.37
 -14  -4  -8   50.65   11.91
 -14   4  -8   60.22   14.01
 -15   4  -8    6.37    4.36
 -15   4  -8    4.39    1.48
 -15  -4  -8    8.86    5.99
 -16   4  -8    7.48    5.14
 -16  -4  -8   12.84    5.39
 -17  -4  -8    0.75    2.33
 -17   4  -8   -0.56    1.37
 -17  -4  -8    2.65    2.76
 -18  -4  -8   28.04    7.32
 -18   4  -8   31.24    9.30
 -18  -4  -8   39.14    9.95
 -19  -4  -8   69.39   12.24
 -19  -4  -8   42.51    8.28
 -20  -4  -8   16.26    5.13
 -20  -4  -8   15.15    4.37
 -21  -4  -8   -1.25    1.07
 -21  -4  -8    1.07    1.91
 -22  -4  -8    7.52    2.93
  28   5  -8    8.48    2.85
  27   5  -8    3.58    2.30
  26   5  -8    2.00    2.58
  25   5  -8   52.84   10.34
  24   5  -8   83.62   13.98
  24   5  -8   91.14   11.82
  23   5  -8    1.13    1.41
  23   5  -8    1.05    1.79
  22   5  -8    9.67    3.67
  21   5  -8    4.87    3.45
  20   5  -8   -0.04    2.60
  19  -5  -8    1.61    1.85
  19   5  -8    0.69    3.17
  18  -5  -8   14.66    6.28
  18   5  -8   12.22    6.52
  17  -5  -8    5.17    4.49
  17   5  -8    4.14    4.08
 -17   5   8   18.14   11.35
  16  -5  -8    7.50    4.53
  16   5  -8   10.90    5.94
  15  -5  -8    6.91    3.30
 -15   5   8   17.23   10.58
  15   5  -8   10.19    5.35
 -14   5   8   17.88   10.23
 -13   5   8  391.65   35.41
 -12   5   8  699.02   43.80
 -11   5   8   11.69    3.19
 -10   5   8  243.41   21.48
  -9   5   8   78.51   12.11
  -8   5   8  193.03   17.08
  -7   5   8  193.08   16.82
  -6   5   8  551.41   27.94
   5   5  -8   76.74   13.05
  -5   5   8   68.28    9.57
   4   5  -8   87.85   13.96
  -4   5   8  137.42   13.28
  -3   5   8    7.25    2.38
   3   5  -8    2.69    2.72
  -2   5   8   21.55    5.95
   2   5  -8   15.81    4.29
   2   5  -8   20.13    7.09
   1   5  -8  507.12   34.13
   1   5  -8  480.77   25.26
   0   5  -8  465.85   33.23
   0   5  -8  438.83   26.44
  -1   5  -8   28.31    7.30
  -1   5  -8   28.70    8.98
  -2   5  -8  121.15   17.82
  -2   5  -8  103.75   14.86
  -3   5  -8    0.31    2.26
  -3   5  -8    2.71    3.17
  -4   5  -8    0.45    2.52
  -4   5  -8    0.50    3.34
  -5   5  -8   51.96   12.41
  -5   5  -8   60.16   13.34
  -6   5  -8   62.46   14.43
  -6   5  -8   81.09   16.05
  -7   5  -8    0.17    2.62
  -7   5  -8    3.88    3.89
  -8   5  -8   19.55    6.88
  -8   5  -8   28.64    7.76
  -8   5  -8   11.81    7.10
  -8  -5  -8   12.45    5.59
  -9   5  -8   20.98    7.89
  -9   5  -8   15.73    5.28
  -9   5  -8   16.51    6.32
  -9  -5  -8   16.32    5.79
 -10   5  -8   31.56    9.71
 -10   5  -8   34.49    8.24
 -10  -5  -8   38.03    9.40
 -10   5  -8   59.35   15.07
 -11   5  -8  120.42   19.23
 -11   5  -8  129.25   16.45
 -11  -5  -8  122.40   18.02
 -11   5  -8   99.33   19.30
 -12   5  -8  136.17   20.82
 -12  -5  -8  129.05   19.21
 -12   5  -8  161.61   18.32
 -13   5  -8    5.09    3.08
 -13   5  -8    6.86    5.16
 -13  -5  -8    3.01    3.77
 -14   5  -8  103.36   17.75
 -14   5  -8  106.43   14.53
 -14  -5  -8   96.64   16.73
 -15   5  -8   11.13    5.46
 -15  -5  -8    8.99    4.78
 -16  -5  -8   -1.62    2.88
 -17  -5  -8   18.29    6.36
 -17  -5  -8   10.78    4.82
 -18  -5  -8   35.73    9.24
 -18  -5  -8   43.41    8.75
 -19  -5  -8    6.81    3.71
 -19  -5  -8    4.02    4.16
 -20  -5  -8   23.18    5.23
 -20  -5  -8   25.17    6.45
 -21  -5  -8   -0.33    1.45
 -21  -5  -8    0.37    0.41
  28   6  -8    1.47    1.27
  27   6  -8    1.13    1.02
  26   6  -8   18.52    5.19
  25   6  -8    1.64    1.57
  24   6  -8  123.34   16.27
  23   6  -8  170.79   20.11
  22   6  -8   21.95    7.55
  21   6  -8    9.47    5.79
  20   6  -8  122.85   19.11
  19   6  -8   -1.10    2.57
  18   6  -8   74.46   14.88
 -17   6   8  304.26   31.74
  17   6  -8  258.66   27.44
 -16   6   8   39.54   12.01
  16   6  -8   17.09    6.84
 -15   6   8   23.31   11.83
  15   6  -8    7.46    4.66
 -14   6   8  106.31   20.58
  14   6  -8   64.90   13.25
  13   6  -8    3.47    2.94
 -13   6   8   17.19    9.52
 -12   6   8  330.14   32.96
 -11   6   8  473.19   36.80
 -10   6   8   -7.60    8.16
  -9   6   8    6.65    2.23
  -8   6   8  210.41   19.57
  -7   6   8   30.85    7.16
   6   6  -8  518.12   37.82
  -6   6   8  442.81   25.86
   5   6  -8 1127.54   54.84
  -5   6   8 1192.55   41.50
  -4   6   8   59.95    9.15
   4   6  -8   13.30    6.36
   3   6  -8   81.27   14.70
  -3   6   8   18.04    4.53
  -2   6   8   82.66   10.44
   2   6  -8   96.64   16.02
   1   6  -8   60.22   12.71
  -1   6   8   90.32   10.90
   0   6  -8  501.20   37.71
   0   6   8  461.55   24.37
   0   6  -8  520.03   30.28
  -1   6  -8  691.78   45.53
  -1   6  -8  692.18   37.80
  -2   6  -8    2.01    2.85
  -2   6  -8    4.37    4.78
  -3   6  -8   13.65    5.53
  -3   6  -8   15.68    7.44
  -4   6  -8   44.36   11.36
  -4   6  -8   49.48   13.26
  -5   6  -8    9.15    5.62
  -5   6  -8   12.75    6.26
  -6   6  -8  148.05   23.65
  -6   6  -8  181.37   18.88
  -6   6  -8  204.86   26.48
  -7   6  -8  338.84   26.59
  -7   6  -8  297.05   33.76
  -7   6  -8  332.67   34.52
  -8   6  -8   -0.05    3.81
  -8   6  -8    6.33    3.67
  -9   6  -8    9.47    4.59
  -9  -6  -8    7.18    4.80
  -9   6  -8    2.47    2.29
 -10   6  -8   52.50   10.41
 -10   6  -8   43.24   12.65
 -10  -6  -8   61.53   13.26
 -11   6  -8   45.24    9.29
 -11  -6  -8   35.38    9.89
 -12  -6  -8  106.03   17.60
 -12   6  -8   96.07   13.76
 -13   6  -8  258.48   22.00
 -13  -6  -8  286.75   28.82
 -14  -6  -8   21.49    8.10
 -14   6  -8   28.53    7.24
 -15  -6  -8    1.97    2.44
 -16  -6  -8   39.59   10.00
 -17  -6  -8   35.51    8.38
 -17  -6  -8   39.27    9.73
 -18  -6  -8   27.37    6.74
 -18  -6  -8   34.32    8.47
 -19  -6  -8  100.40   13.52
 -19  -6  -8   81.33   10.68
 -20  -6  -8   13.55    3.74
 -20  -6  -8    1.53    1.15
 -21  -6  -8   -1.06    1.80
  27   7  -8    1.46    1.06
  26   7  -8   13.51    4.21
  25   7  -8   19.02    5.37
  24   7  -8    4.73    2.81
  23   7  -8   13.79    5.72
  22   7  -8   18.41    6.69
  21   7  -8   37.79   10.17
  20   7  -8   51.49   11.88
  19   7  -8   77.90   14.99
  18   7  -8   12.18    6.31
  17   7  -8   17.60    7.39
  16   7  -8  114.40   18.60
 -16   7   8   83.43   16.13
 -15   7   8   -6.52    7.38
  15   7  -8    3.13    2.98
 -14   7   8    7.28    8.46
  14   7  -8    2.89    1.18
  13   7  -8   63.20   13.24
 -13   7   8   45.72   14.70
  12   7  -8  129.71   18.13
 -12   7   8  105.90   20.88
  11   7  -8    6.18    3.34
 -11   7   8   23.45   13.79
 -10   7   8   28.85   12.31
  -9   7   8   56.35   13.48
  -8   7   8   59.62   11.06
  -7   7   8   45.58    8.01
   6   7  -8   28.81    8.92
  -6   7   8   14.31    6.09
  -5   7   8   26.27    7.36
   5   7  -8   38.73   10.50
   4   7  -8   69.54   14.94
  -4   7   8   25.26    6.54
   3   7  -8   79.72   15.39
   2   7  -8   52.77   13.06
   1   7  -8  101.51   18.87
   0   7  -8   30.88   10.82
  -1   7  -8   19.34    8.44
  -2   7  -8   44.21   13.15
  -2   7  -8   43.88   10.40
  -3   7  -8   16.05    6.57
  -3   7  -8   23.57    9.61
  -3   7  -8   22.68    5.92
  -4   7  -8   38.72   10.87
  -4   7  -8   38.18   12.51
  -4   7  -8   46.63    9.73
  -5   7  -8   47.60   12.89
  -5   7  -8   43.48   13.80
  -5   7  -8   32.15    8.08
  -6   7  -8   67.91   16.00
  -6   7  -8   33.80    8.80
  -6   7  -8   53.96   15.45
  -7   7  -8   23.95    9.72
  -7   7  -8   22.59    8.78
  -7   7  -8   20.75    6.84
  -8   7  -8   17.87    6.79
  -8   7  -8    7.51    4.40
  -9   7  -8   29.05   10.85
  -9   7  -8   22.10    6.68
  -9  -7  -8   33.55    9.90
 -10   7  -8   41.10    9.30
 -10  -7  -8   51.59   12.57
 -11  -7  -8   62.69   13.70
 -11   7  -8   48.67    9.79
 -12   7  -8    2.42    1.89
 -12  -7  -8    2.32    3.16
 -13   7  -8    3.36    0.64
 -13  -7  -8    4.11    3.88
 -14  -7  -8   -2.16    2.26
 -15  -7  -8    0.96    1.14
 -16  -7  -8    2.10    2.43
 -17  -7  -8    7.21    3.85
 -17  -7  -8   13.64    5.22
 -18  -7  -8   20.08    5.21
 -18  -7  -8   31.15    7.34
 -19  -7  -8    2.67    2.05
 -19  -7  -8    5.88    2.66
 -20  -7  -8   11.87    3.24
 -20  -7  -8    6.05    2.56
  26   8  -8    4.12    1.85
  25   8  -8    8.89    3.15
  24   8  -8    2.33    2.32
  23   8  -8   17.96    5.83
  22   8  -8   -0.08    0.63
  21   8  -8   -1.94    2.38
  20   8  -8   38.99    9.91
  19   8  -8   47.21   11.40
  18   8  -8    9.61    4.94
  17   8  -8   37.85   10.58
  16   8  -8    3.27    2.17
  15   8  -8   11.78    5.69
 -14   8   8  -10.77   10.82
  14   8  -8    6.15    4.73
  13   8  -8   36.93   10.25
 -13   8   8   32.18    6.32
  12   8  -8  173.52   21.75
  12   8  -8  253.91   19.69
 -12   8   8  223.10   26.82
 -11   8   8  109.64   19.52
  11   8  -8  118.16   13.37
  10   8  -8   22.99    5.99
  10   8  -8    7.24    4.69
   9   8  -8   75.61   10.36
  -9   8   8   98.78   19.62
   9   8  -8   92.48   15.06
   8   8  -8   63.36   12.16
  -8   8   8   89.94   18.97
   8   8  -8   59.98    9.34
  -7   8   8   71.71   16.78
   7   8  -8   40.51    7.60
   6   8  -8  123.57   13.42
   6   8  -8   68.68   15.68
   5   8  -8  231.07   18.48
   5   8  -8  113.10   20.19
   4   8  -8   16.32    7.52
   4   8  -8    6.01    3.15
   3   8  -8   22.03    8.61
   3   8  -8   13.94    4.37
   2   8  -8   63.14   10.02
   2   8  -8   50.63   13.67
   1   8  -8   20.65    8.56
   1   8  -8   28.10    6.95
   0   8  -8   38.34   12.27
   0   8  -8   65.76   10.91
  -1   8  -8   38.53   12.42
  -1   8  -8   85.87   12.88
  -2   8  -8   14.67    7.59
  -2   8  -8    9.61    3.85
  -3   8  -8   36.93   12.75
  -3   8  -8   30.01    7.99
  -4   8  -8    9.53    6.89
  -4   8  -8    6.31    4.00
  -5   8  -8   11.46    6.77
  -5   8  -8   18.59    6.32
  -6   8  -8    6.50    3.34
  -6   8  -8    6.11    6.36
  -7   8  -8   35.60   12.10
  -7   8  -8   45.35   15.81
  -8   8  -8    6.65    4.26
  -9   8  -8   31.43    8.05
 -10   8  -8   -0.95    2.88
 -10  -8  -8   -2.02    4.13
 -11   8  -8   13.67    5.19
 -11  -8  -8    9.43    5.56
 -12   8  -8    0.01    0.73
 -12  -8  -8   -0.08    1.02
 -13   8  -8   44.40    8.02
 -13  -8  -8   37.97    9.93
 -14  -8  -8    6.60    4.46
 -15  -8  -8    9.91    4.75
 -16  -8  -8   19.87    5.63
 -16  -8  -8   20.25    6.47
 -17  -8  -8    9.85    3.94
 -17  -8  -8    5.59    4.12
 -18  -8  -8   10.98    3.56
 -18  -8  -8   14.79    4.96
 -19  -8  -8   21.12    4.41
 -19  -8  -8   20.57    4.90
  25   9  -8   44.73    6.37
  24   9  -8   24.09    5.33
  23   9  -8   18.62    5.35
  22   9  -8   43.79    8.97
  21   9  -8    1.74    2.38
  20   9  -8   11.08    5.03
  19   9  -8   84.59   14.81
  18   9  -8   49.29   11.73
  17   9  -8   26.15    8.92
  16   9  -8   85.81   15.76
  15   9  -8    1.84    0.96
  14   9  -8   -0.69    2.28
  13   9  -8   57.24    9.57
  13   9  -8   48.15   12.23
  12   9  -8  105.36   13.10
  12   9  -8   93.40   16.67
  11   9  -8   25.05    6.45
  11   9  -8   40.50   10.89
  10   9  -8   94.63   16.08
  10   9  -8   74.43   10.95
   9   9  -8   27.35    6.56
   9   9  -8   12.37    5.82
   8   9  -8    2.28    1.34
   8   9  -8   -0.86    2.47
   7   9  -8  118.62   13.69
   6   9  -8  124.03   14.03
   5   9  -8    7.74    3.72
   5   9  -8   22.09    9.82
   4   9  -8   87.74   18.91
   4   9  -8   97.36   12.82
   3   9  -8    5.81    5.17
   3   9  -8    9.53    3.74
   2   9  -8   15.40    8.46
   2   9  -8   18.29    5.39
   1   9  -8  153.24   25.84
   1   9  -8  170.49   17.99
   0   9  -8  183.07   28.59
   0   9  -8  178.87   18.73
  -1   9  -8   -3.91    6.52
  -1   9  -8   -0.98    1.80
  -2   9  -8   34.55   13.00
  -2   9  -8   25.58    7.02
  -3   9  -8    9.03    7.55
  -3   9  -8    0.41    0.65
  -4   9  -8    5.69    3.75
  -4   9  -8   -6.70    5.40
  -5   9  -8  121.71   16.39
  -6   9  -8  123.71   16.40
  -7   9  -8    5.83    3.62
  -8   9  -8   51.83   10.25
  -9   9  -8    7.37    3.24
 -10   9  -8   13.12    4.32
 -10  -9  -8    5.33    4.05
 -11   9  -8   75.87   11.06
 -11  -9  -8   99.89   16.87
 -12   9  -8  106.76   12.33
 -12  -9  -8  114.64   17.70
 -13  -9  -8    3.50    5.00
 -14  -9  -8   37.93    9.24
 -15  -9  -8    1.60    0.59
 -16  -9  -8    1.37    0.46
 -16  -9  -8   -2.90    2.33
 -17  -9  -8   36.56    6.31
 -17  -9  -8   42.24    7.60
 -18  -9  -8   48.07    7.05
 -18  -9  -8   37.53    5.65
  23  10  -8   11.56    3.52
  23  10  -8    9.64    3.06
  22  10  -8    0.04    1.33
  21  10  -8    1.09    0.51
  20  10  -8   -1.87    2.25
  19  10  -8   18.15    6.46
  18  10  -8   31.89    8.74
  17  10  -8   14.15    6.13
  16  10  -8    2.48    3.16
  15  10  -8    2.99    2.05
  14  10  -8   -0.50    0.79
  14  10  -8    2.05    1.68
  13  10  -8   21.66    5.74
  13  10  -8   10.87    6.84
  12  10  -8   35.71    7.84
  12  10  -8   52.33   12.28
  11  10  -8   90.49   16.22
  11  10  -8   44.60    8.57
  10  10  -8    6.36    2.90
  10  10  -8    6.18    3.49
   9  10  -8    4.35    1.36
   9  10  -8    4.17    3.91
   8  10  -8    1.16    0.73
   8  10  -8    2.61    1.94
   7  10  -8    4.17    3.98
   7  10  -8    1.66    2.56
   6  10  -8   11.32    4.90
   5  10  -8   10.74    4.99
   4  10  -8    7.20    3.67
   3  10  -8    4.43    2.30
   2  10  -8    3.52    2.85
   1  10  -8    8.85    4.57
   0  10  -8   38.23    8.89
  -1  10  -8   35.78    8.39
  -2  10  -8   21.03    6.57
  -3  10  -8   13.78    5.55
  -4  10  -8    3.68    3.93
  -5  10  -8    5.44    3.89
  -6  10  -8    6.50    3.79
  -7  10  -8    4.43    3.70
  -8  10  -8   19.33    5.77
  -9  10  -8    4.07    2.84
  -9 -10  -8    7.60    4.41
 -10  10  -8    1.33    0.54
 -10 -10  -8    3.66    2.72
 -11  10  -8    7.62    3.34
 -11 -10  -8   10.82    4.95
 -12  10  -8    0.92    1.68
 -12 -10  -8    3.74    3.52
 -13 -10  -8   20.44    6.29
 -14 -10  -8   26.38    5.92
 -14 -10  -8   22.40    6.29
 -15 -10  -8    3.66    2.07
 -15 -10  -8    1.92    1.52
 -16 -10  -8    0.82    0.45
 -16 -10  -8    0.43    0.86
  22  11  -8    2.84    1.68
  21  11  -8    5.97    2.94
  21  11  -8    2.90    2.02
  20  11  -8   22.13    5.65
  20  11  -8   13.25    4.05
  19  11  -8    1.51    1.50
  18  11  -8   16.00    5.46
  17  11  -8   -1.59    1.77
  16  11  -8    2.89    0.69
  15  11  -8   11.78    6.09
  14  11  -8   20.65    7.11
  13  11  -8    5.74    4.36
  13  11  -8   26.03    6.45
  12  11  -8   45.22    8.70
  12  11  -8   13.24    7.30
  11  11  -8   -0.09    1.43
  11  11  -8    1.61    1.30
  10  11  -8   12.31    4.71
  10  11  -8   10.49    3.88
  10  11  -8    3.57    3.24
   9  11  -8    1.60    2.06
   9  11  -8    1.14    1.00
   8  11  -8    2.03    1.38
   8  11  -8    0.46    1.02
   7  11  -8   53.74    9.96
   7  11  -8   11.73    5.88
   6  11  -8   18.96    7.34
   6  11  -8   52.04    9.58
   5  11  -8    2.16    3.53
   4  11  -8   10.26    4.11
   3  11  -8    2.87    2.38
   2  11  -8   17.41    6.13
   1  11  -8    9.24    4.86
   0  11  -8   40.75    9.25
  -1  11  -8   -1.23    2.71
  -2  11  -8    4.72    3.36
   3  11   8   14.13    4.63
  -3  11  -8   10.41    3.66
  -4  11  -8    2.42    1.75
   4  11   8    2.34    2.03
  -5  11  -8   54.84   10.28
  -6  11  -8   56.54   10.18
  -7  11  -8    3.85    3.62
  -8  11  -8   22.53    6.02
  -9  11  -8    2.01    1.50
  -9 -11  -8    0.90    0.88
 -10  11  -8   -1.24    1.93
 -10 -11  -8   -2.51    3.15
 -11  11  -8    9.01    3.07
 -11 -11  -8    6.81    3.43
 -12 -11  -8   19.81    4.96
 -12 -11  -8   16.46    5.53
 -13 -11  -8    6.34    2.76
 -13 -11  -8    7.20    3.38
 -14 -11  -8   16.04    3.67
 -14 -11  -8   19.44    4.96
  20  12  -8    0.51    0.67
  19  12  -8    6.75    2.62
  19  12  -8    3.85    1.62
  18  12  -8   20.81    4.68
  18  12  -8   11.69    4.08
  17  12  -8   21.90    5.13
  17  12  -8   27.12    6.47
  16  12  -8    1.79    1.69
  16  12  -8    1.68    0.84
  15  12  -8   -0.46    1.98
  15  12  -8    2.65    1.64
  14  12  -8   12.28    5.32
  14  12  -8   12.66    4.22
  13  12  -8    6.63    4.86
  13  12  -8    1.62    1.74
  12  12  -8   43.39    7.78
  12  12  -8   41.07    7.79
  12  12  -8   37.47    9.62
  11  12  -8   65.84   12.63
  11  12  -8   65.62    9.90
  10  12  -8   11.67    3.84
  10  12  -8   10.32    5.10
   9  12  -8    1.64    1.91
   9  12  -8    0.45    2.37
   8  12  -8    5.68    2.88
   8  12  -8   12.83    6.08
   7  12  -8    5.32    3.53
   7  12  -8    2.16    2.17
   6  12  -8   42.47    8.78
   6  12  -8   37.61    9.66
   5  12  -8   68.47   13.18
   5  12  -8   77.71   11.88
   4  12  -8    8.14    3.86
   4  12  -8   25.11    6.63
   3  12  -8    2.00    1.88
   2  12  -8   33.33    7.78
   1  12  -8    1.45    1.05
   0  12  -8   36.20    8.40
  -1  12  -8   71.86   11.58
   2  12   8   -1.55    2.66
  -2  12  -8    8.05    4.11
  -3  12  -8   -1.15    2.33
   3  12   8    0.06    0.55
  -4  12  -8   18.71    5.77
   4  12   8   19.67    5.74
  -5  12  -8    6.42    2.99
  -6  12  -8   20.71    5.58
  -7  12  -8   40.41    7.41
  -8  12  -8   14.08    4.31
  -8 -12  -8   12.05    5.09
  -9  12  -8    2.33    1.65
  -9 -12  -8   -1.02    1.39
 -10 -12  -8    6.89    3.15
 -11 -12  -8    2.64    2.01
 -12 -12  -8   16.28    4.52
  17  13  -8    3.80    1.87
  16  13  -8    5.22    2.60
  15  13  -8    0.55    0.79
  14  13  -8    9.95    3.86
  13  13  -8   12.51    4.64
  12  13  -8   -0.97    1.45
  11  13  -8    3.16    2.20
  10  13  -8    2.71    1.88
  10  13  -8    4.08    2.69
   9  13  -8    9.48    3.48
   9  13  -8    7.34    3.76
   8  13  -8    9.20    4.48
   8  13  -8   17.51    5.07
   7  13  -8    4.84    2.34
   7  13  -8   13.16    5.59
   6  13  -8   -0.27    1.75
   6  13  -8    2.11    1.14
   5  13  -8    2.25    1.91
   5  13  -8    2.58    3.01
   4  13  -8    0.31    1.20
   4  13  -8    0.31    1.60
   3  13  -8    1.62    0.73
   3  13  -8    2.03    2.61
   2  13  -8   14.03    4.99
   2  13  -8    8.38    4.13
   1  13  -8   15.89    6.64
   1  13  -8    8.61    3.97
   0  13  -8   11.49    4.58
   0  13   8   15.06    5.13
   0  13  -8    5.03    2.70
  -1  13  -8    1.50    2.02
   1  13   8    2.10    2.11
  -2  13  -8   -1.48    1.18
   2  13   8    6.69    3.34
  -3  13  -8    7.98    3.24
   3  13   8    7.06    2.84
  -4  13  -8    7.06    3.36
  -5  13  -8    3.02    1.78
  -6  13  -8    3.45    2.00
  -7 -13  -8    2.19    1.91
[truncated: 22,434,362 more chars]
